# Supplementary material for: Discovery of indolylchalcone benzenesulfonamides as selective inhibitors of tumor-associated carbonic anhydrase IX and XII
Source: Sci Rep. 2026 Jul 8;16:21192. doi: 10.1038/s41598-026-49231-6 (PMC13346758; doi:10.1038/s41598-026-49231-6)
Supplement: Supplementary file 1 — Supplementary Material 1 [file 41598_2026_49231_MOESM1_ESM.mol2]

@<TRIPOS>MOLECULE
hCAIX
3991   4021    285
PROTEIN
USER_CHARGES


@<TRIPOS>DICT
PROTEIN PROTEIN
@<TRIPOS>ATOM
      1 CH3       -42.1320   -6.6121    5.3624 C.3       1 ACE        -0.1800 
      2 C         -41.4679   -7.9565    5.0928 C.2       1 ACE         0.5000 
      3 O         -41.8143   -8.9530    5.7261 O.2       1 ACE        -0.5000 
      4 H1        -42.7013   -6.6415    6.2919 H         1 ACE         0.0600 
      5 H2        -41.3847   -5.8227    5.4466 H         1 ACE         0.0600 
      6 H3        -42.8135   -6.3594    4.5498 H         1 ACE         0.0600 
      7 N         -40.5114   -7.9674    4.1491 N.am      2 TRP9       -0.5000 BACKBONE|DICT|DIRECT
      8 CA        -39.7219   -9.1394    3.7593 C.3       2 TRP9        0.1400 BACKBONE|DICT|DIRECT
      9 C         -38.7643   -9.5974    4.8777 C.2       2 TRP9        0.5000 BACKBONE|DICT|DIRECT
     10 O         -38.4258   -8.8132    5.7650 O.2       2 TRP9       -0.5000 BACKBONE|DICT|DIRECT
     11 CB        -38.9600   -8.8140    2.4541 C.3       2 TRP9       -0.1200 DICT
     12 CG        -37.7947   -7.8688    2.5422 C.ar      2 TRP9        0.0750 DICT
     13 CD1       -37.8599   -6.5215    2.4484 C.ar      2 TRP9       -0.1150 DICT
     14 CD2       -36.3937   -8.1821    2.8134 C.ar      2 TRP9       -0.0550 DICT
     15 NE1       -36.6017   -5.9836    2.6275 N.pl3     2 TRP9       -0.5700 DICT
     16 CE2       -35.6576   -6.9602    2.8669 C.ar      2 TRP9        0.1300 DICT
     17 CE3       -35.6677   -9.3772    3.0207 C.ar      2 TRP9       -0.1150 DICT
     18 CZ2       -34.2758   -6.9279    3.1258 C.ar      2 TRP9       -0.1150 DICT
     19 CZ3       -34.2844   -9.3596    3.2833 C.ar      2 TRP9       -0.1150 DICT
     20 CH2       -33.5893   -8.1372    3.3409 C.ar      2 TRP9       -0.1150 DICT
     21 H1        -40.2738   -7.1055    3.6806 H         2 TRP9        0.3000 DICT
     22 HA        -40.4214   -9.9478    3.5465 H         2 TRP9        0.0600 DICT
     23 HB3       -39.6546   -8.4312    1.7079 H         2 TRP9        0.0600 DICT
     24 HB2       -38.5750   -9.7442    2.0357 H         2 TRP9        0.0600 DICT
     25 HD1       -38.7672   -5.9651    2.2628 H         2 TRP9        0.1150 DICT
     26 HE1       -36.4243   -4.9896    2.5978 H         2 TRP9        0.4200 DICT
     27 HE3       -36.1839  -10.3230    2.9774 H         2 TRP9        0.1150 DICT
     28 HZ2       -33.7484   -5.9865    3.1674 H         2 TRP9        0.1150 DICT
     29 HZ3       -33.7577  -10.2885    3.4414 H         2 TRP9        0.1150 DICT
     30 HH2       -32.5298   -8.1301    3.5474 H         2 TRP9        0.1150 DICT
     31 N         -38.3144  -10.8557    4.7814 N.am      3 ARG10      -0.5000 BACKBONE|DICT|DIRECT
     32 CA        -37.3062  -11.4395    5.6662 C.3       3 ARG10       0.1400 BACKBONE|DICT|DIRECT
     33 C         -36.5379  -12.5442    4.9278 C.2       3 ARG10       0.5000 BACKBONE|DICT|DIRECT
     34 O         -36.9682  -12.9891    3.8625 O.2       3 ARG10      -0.5000 BACKBONE|DICT|DIRECT
     35 CB        -37.9770  -11.9411    6.9699 C.3       3 ARG10      -0.1200 DICT
     36 CG        -38.8564  -13.2007    6.8252 C.3       3 ARG10      -0.0500 DICT
     37 CD        -39.6100  -13.5350    8.1220 C.3       3 ARG10       0.1900 DICT
     38 NE        -40.2535  -14.8622    8.0564 N.pl3     3 ARG10      -0.7000 DICT
     39 CZ        -41.4942  -15.2210    8.4467 C.cat     3 ARG10       0.6399 DICT
     40 NH1       -42.3644  -14.3585    8.9947 N.pl3     3 ARG10      -0.8000 DICT
     41 NH2       -41.8748  -16.4953    8.2897 N.pl3     3 ARG10      -0.8000 DICT
     42 H         -38.6342  -11.4503    4.0302 H         3 ARG10       0.3000 DICT
     43 HA        -36.5815  -10.6630    5.9204 H         3 ARG10       0.0600 DICT
     44 HB3       -38.5620  -11.1345    7.4140 H         3 ARG10       0.0600 DICT
     45 HB2       -37.1948  -12.1614    7.6978 H         3 ARG10       0.0600 DICT
     46 HG3       -38.3039  -14.0647    6.4533 H         3 ARG10       0.0600 DICT
     47 HG2       -39.5987  -12.9698    6.0597 H         3 ARG10       0.0600 DICT
     48 HD3       -40.4036  -12.7945    8.2138 H         3 ARG10       0.0600 DICT
     49 HD2       -38.9832  -13.4211    9.0070 H         3 ARG10       0.0600 DICT
     50 HE        -39.6632  -15.5855    7.6720 H         3 ARG10       0.4400 DICT
     51 HH12      -43.2877  -14.6590    9.2701 H         3 ARG10       0.4600 DICT
     52 HH11      -42.1041  -13.3895    9.1065 H         3 ARG10       0.4600 DICT
     53 HH22      -42.8006  -16.7900    8.5650 H         3 ARG10       0.4600 DICT
     54 HH21      -41.2374  -17.1757    7.9033 H         3 ARG10       0.4600 DICT
     55 N         -35.4270  -12.9867    5.5352 N.am      4 TYR11      -0.5000 BACKBONE|DICT|DIRECT
     56 CA        -34.7102  -14.1967    5.1348 C.3       4 TYR11       0.1400 BACKBONE|DICT|DIRECT
     57 C         -35.3839  -15.4390    5.7409 C.2       4 TYR11       0.5000 BACKBONE|DICT|DIRECT
     58 O         -35.8638  -15.3838    6.8749 O.2       4 TYR11      -0.5000 BACKBONE|DICT|DIRECT
     59 CB        -33.2389  -14.1011    5.5860 C.3       4 TYR11      -0.0050 DICT
     60 CG        -32.4272  -13.0407    4.8640 C.ar      4 TYR11      -0.1150 DICT
     61 CD1       -32.0027  -13.2703    3.5396 C.ar      4 TYR11      -0.1150 DICT
     62 CD2       -32.0822  -11.8336    5.5081 C.ar      4 TYR11      -0.1150 DICT
     63 CE1       -31.2409  -12.3030    2.8615 C.ar      4 TYR11      -0.1150 DICT
     64 CE2       -31.3052  -10.8714    4.8334 C.ar      4 TYR11      -0.1150 DICT
     65 CZ        -30.8800  -11.1100    3.5105 C.ar      4 TYR11       0.1500 DICT
     66 OH        -30.1045  -10.2023    2.8543 O.3       4 TYR11      -0.5850 DICT
     67 H         -35.1320  -12.5696    6.4059 H         4 TYR11       0.3000 DICT
     68 HA        -34.7313  -14.2789    4.0479 H         4 TYR11       0.0600 DICT
     69 HB3       -32.7401  -15.0539    5.4005 H         4 TYR11       0.0600 DICT
     70 HB2       -33.1785  -13.9406    6.6637 H         4 TYR11       0.0600 DICT
     71 HD1       -32.2471  -14.1952    3.0414 H         4 TYR11       0.1150 DICT
     72 HD2       -32.3995  -11.6476    6.5238 H         4 TYR11       0.1150 DICT
     73 HE1       -30.9132  -12.4877    1.8496 H         4 TYR11       0.1150 DICT
     74 HE2       -31.0328   -9.9578    5.3396 H         4 TYR11       0.1150 DICT
     75 HH        -29.8633   -9.4429    3.3977 H         4 TYR11       0.4350 DICT
     76 N         -35.3703  -16.5434    4.9787 N.am      5 GLY12      -0.5000 BACKBONE|DICT|DIRECT
     77 CA        -35.7727  -17.8698    5.4457 C.3       5 GLY12       0.0800 BACKBONE|DICT|DIRECT
     78 C         -37.2921  -18.0813    5.5851 C.2       5 GLY12       0.5000 BACKBONE|DICT|DIRECT
     79 O         -37.6802  -19.0912    6.1724 O.2       5 GLY12      -0.5000 BACKBONE|DICT|DIRECT
     80 H         -34.9273  -16.5031    4.0697 H         5 GLY12       0.3000 DICT
     81 HA3       -35.2924  -18.0789    6.4032 H         5 GLY12       0.0600 DICT
     82 HA2       -35.3866  -18.6074    4.7430 H         5 GLY12       0.0600 DICT
     83 N         -38.1546  -17.1820    5.0752 N.am      6 GLY13      -0.5000 BACKBONE|DICT|DIRECT
     84 CA        -39.6012  -17.3877    5.1613 C.3       6 GLY13       0.0800 BACKBONE|DICT|DIRECT
     85 C         -40.3924  -16.2084    4.5853 C.2       6 GLY13       0.5000 BACKBONE|DICT|DIRECT
     86 O         -39.8278  -15.2157    4.1266 O.2       6 GLY13      -0.5000 BACKBONE|DICT|DIRECT
     87 H         -37.8189  -16.3566    4.5985 H         6 GLY13       0.3000 DICT
     88 HA3       -39.8912  -17.5323    6.2026 H         6 GLY13       0.0600 DICT
     89 HA2       -39.8721  -18.2935    4.6159 H         6 GLY13       0.0600 DICT
     90 N         -41.7281  -16.3576    4.6268 N.am      7 ASP14      -0.5000 BACKBONE|DICT|DIRECT
     91 CA        -42.7574  -15.4559    4.0877 C.3       7 ASP14       0.1400 BACKBONE|DICT|DIRECT
     92 C         -42.6370  -13.9839    4.5546 C.2       7 ASP14       0.5000 BACKBONE|DICT|DIRECT
     93 O         -42.2042  -13.7568    5.6847 O.2       7 ASP14      -0.5000 BACKBONE|DICT|DIRECT
     94 CB        -44.1826  -15.9905    4.3969 C.3       7 ASP14      -0.2200 DICT
     95 CG        -44.5525  -17.3478    3.7690 C.2       7 ASP14       0.7000 DICT
     96 OD1       -43.9416  -17.7269    2.7439 O.co2     7 ASP14      -0.8000 DICT
     97 OD2       -45.5503  -17.9250    4.2523 O.co2     7 ASP14      -0.8000 DICT
     98 H         -42.0957  -17.2160    5.0108 H         7 ASP14       0.3000 DICT
     99 HA        -42.5902  -15.5013    3.0169 H         7 ASP14       0.0600 DICT
    100 HB3       -44.9460  -15.2735    4.0963 H         7 ASP14       0.0600 DICT
    101 HB2       -44.2828  -16.0938    5.4793 H         7 ASP14       0.0600 DICT
    102 N         -43.0549  -13.0034    3.7151 N.am      8 PRO15      -0.1400 BACKBONE|DICT|DIRECT
    103 CA        -43.6811  -13.1665    2.3845 C.3       8 PRO15       0.0100 BACKBONE|DICT|DIRECT
    104 C         -42.6882  -13.5983    1.2795 C.2       8 PRO15       0.5000 BACKBONE|DICT|DIRECT
    105 O         -41.5017  -13.2842    1.3976 O.2       8 PRO15      -0.5000 BACKBONE|DICT|DIRECT
    106 CB        -44.2310  -11.7584    2.0898 C.3       8 PRO15      -0.1200 DICT
    107 CG        -43.2961  -10.8157    2.8292 C.3       8 PRO15      -0.1200 DICT
    108 CD        -42.9805  -11.5943    4.0988 C.3       8 PRO15      -0.0500 DICT
    109 HA        -44.5164  -13.8539    2.4688 H         8 PRO15       0.0600 DICT
    110 HB3       -45.2379  -11.6716    2.5009 H         8 PRO15       0.0600 DICT
    111 HB2       -44.2963  -11.5233    1.0259 H         8 PRO15       0.0600 DICT
    112 HG3       -43.7237   -9.8311    3.0193 H         8 PRO15       0.0600 DICT
    113 HG2       -42.3832  -10.6796    2.2485 H         8 PRO15       0.0600 DICT
    114 HD2       -42.0042  -11.3306    4.5053 H         8 PRO15       0.0600 DICT
    115 HD3       -43.7314  -11.3974    4.8656 H         8 PRO15       0.0600 DICT
    116 N         -43.1874  -14.2687    0.2097 N.am      9 PRO16      -0.1400 BACKBONE|DICT|DIRECT
    117 CA        -42.4053  -14.4994   -1.0207 C.3       9 PRO16       0.0100 BACKBONE|DICT|DIRECT
    118 C         -41.9418  -13.1826   -1.6599 C.2       9 PRO16       0.5000 BACKBONE|DICT|DIRECT
    119 O         -42.7619  -12.2847   -1.8492 O.2       9 PRO16      -0.5000 BACKBONE|DICT|DIRECT
    120 CB        -43.3679  -15.2635   -1.9512 C.3       9 PRO16      -0.1200 DICT
    121 CG        -44.4184  -15.8591   -1.0327 C.3       9 PRO16      -0.1200 DICT
    122 CD        -44.5344  -14.8295    0.0812 C.3       9 PRO16      -0.0500 DICT
    123 HA        -41.5543  -15.1323   -0.7628 H         9 PRO16       0.0600 DICT
    124 HB3       -42.8576  -16.0282   -2.5376 H         9 PRO16       0.0600 DICT
    125 HB2       -43.8527  -14.5900   -2.6590 H         9 PRO16       0.0600 DICT
    126 HG3       -44.0420  -16.7953   -0.6171 H         9 PRO16       0.0600 DICT
    127 HG2       -45.3649  -16.0692   -1.5313 H         9 PRO16       0.0600 DICT
    128 HD2       -45.2268  -14.0320   -0.1922 H         9 PRO16       0.0600 DICT
    129 HD3       -44.8983  -15.3182    0.9851 H         9 PRO16       0.0600 DICT
    130 N         -40.6392  -13.0852   -1.9593 N.am     10 TRP17      -0.5000 BACKBONE|DICT|DIRECT
    131 CA        -40.0321  -11.8826   -2.5301 C.3      10 TRP17       0.1400 BACKBONE|DICT|DIRECT
    132 C         -40.5660  -11.4186   -3.9075 C.2      10 TRP17       0.5000 BACKBONE|DICT|DIRECT
    133 O         -40.6130  -10.2055   -4.0995 O.2      10 TRP17      -0.5000 BACKBONE|DICT|DIRECT
    134 CB        -38.4978  -11.9805   -2.5298 C.3      10 TRP17      -0.1200 DICT
    135 CG        -37.7725  -12.0300   -1.2169 C.ar     10 TRP17       0.0750 DICT
    136 CD1       -38.3021  -12.0757    0.0290 C.ar     10 TRP17      -0.1150 DICT
    137 CD2       -36.3295  -12.0195   -1.0317 C.ar     10 TRP17      -0.0550 DICT
    138 NE1       -37.2853  -12.0975    0.9622 N.pl3    10 TRP17      -0.5700 DICT
    139 CE2       -36.0432  -12.0543    0.3664 C.ar     10 TRP17       0.1300 DICT
    140 CE3       -35.2296  -11.9818   -1.9156 C.ar     10 TRP17      -0.1150 DICT
    141 CZ2       -34.7283  -12.0513    0.8646 C.ar     10 TRP17      -0.1150 DICT
    142 CZ3       -33.9125  -11.9791   -1.4264 C.ar     10 TRP17      -0.1150 DICT
    143 CH2       -33.6550  -12.0084   -0.0429 C.ar     10 TRP17      -0.1150 DICT
    144 H         -40.0245  -13.8732   -1.7994 H        10 TRP17       0.3000 DICT
    145 HA        -40.2844  -11.0667   -1.8494 H        10 TRP17       0.0600 DICT
    146 HB3       -38.0862  -11.1182   -3.0492 H        10 TRP17       0.0600 DICT
    147 HB2       -38.1815  -12.8502   -3.1063 H        10 TRP17       0.0600 DICT
    148 HD1       -39.3583  -12.0916    0.2528 H        10 TRP17       0.1150 DICT
    149 HE1       -37.4549  -12.1553    1.9574 H        10 TRP17       0.4200 DICT
    150 HE3       -35.4012  -11.9573   -2.9820 H        10 TRP17       0.1150 DICT
    151 HZ2       -34.5441  -12.0881    1.9282 H        10 TRP17       0.1150 DICT
    152 HZ3       -33.0988  -11.9604   -2.1291 H        10 TRP17       0.1150 DICT
    153 HH2       -32.6366  -12.0053    0.3148 H        10 TRP17       0.1150 DICT
    154 N         -41.0518  -12.3222   -4.7961 N.am     11 PRO18      -0.1400 BACKBONE|DICT|DIRECT
    155 CA        -41.8169  -11.9246   -5.9962 C.3      11 PRO18       0.0100 BACKBONE|DICT|DIRECT
    156 C         -43.1590  -11.2076   -5.7440 C.2      11 PRO18       0.5000 BACKBONE|DICT|DIRECT
    157 O         -43.5744  -10.4349   -6.6054 O.2      11 PRO18      -0.5000 BACKBONE|DICT|DIRECT
    158 CB        -42.0062  -13.2354   -6.7731 C.3      11 PRO18      -0.1200 DICT
    159 CG        -40.8319  -14.0956   -6.3405 C.3      11 PRO18      -0.1200 DICT
    160 CD        -40.6940  -13.7405   -4.8680 C.3      11 PRO18      -0.0500 DICT
    161 HA        -41.1748  -11.2689   -6.5855 H        11 PRO18       0.0600 DICT
    162 HB3       -42.0385  -13.0806   -7.8515 H        11 PRO18       0.0600 DICT
    163 HB2       -42.9380  -13.7248   -6.4823 H        11 PRO18       0.0600 DICT
    164 HG3       -39.9319  -13.7856   -6.8739 H        11 PRO18       0.0600 DICT
    165 HG2       -40.9824  -15.1608   -6.5182 H        11 PRO18       0.0600 DICT
    166 HD2       -41.4033  -14.3231   -4.2794 H        11 PRO18       0.0600 DICT
    167 HD3       -39.6869  -13.9521   -4.5089 H        11 PRO18       0.0600 DICT
    168 N         -43.8013  -11.4403   -4.5830 N.am     12 ARG19      -0.5000 BACKBONE|DICT|DIRECT
    169 CA        -44.9922  -10.6932   -4.1574 C.3      12 ARG19       0.1400 BACKBONE|DICT|DIRECT
    170 C         -44.6418   -9.3017   -3.6053 C.2      12 ARG19       0.5000 BACKBONE|DICT|DIRECT
    171 O         -45.4315   -8.3779   -3.7967 O.2      12 ARG19      -0.5000 BACKBONE|DICT|DIRECT
    172 CB        -45.8094  -11.4829   -3.1149 C.3      12 ARG19      -0.1200 DICT
    173 CG        -46.3938  -12.8061   -3.6456 C.3      12 ARG19      -0.0500 DICT
    174 CD        -47.9160  -12.8899   -3.4393 C.3      12 ARG19       0.1900 DICT
    175 NE        -48.5096  -14.0698   -4.0905 N.pl3    12 ARG19      -0.7000 DICT
    176 CZ        -49.8192  -14.3823   -4.1484 C.cat    12 ARG19       0.6399 DICT
    177 NH1       -50.7650  -13.6104   -3.5890 N.pl3    12 ARG19      -0.8000 DICT
    178 NH2       -50.1922  -15.4997   -4.7847 N.pl3    12 ARG19      -0.8000 DICT
    179 H         -43.4096  -12.0812   -3.9064 H        12 ARG19       0.3000 DICT
    180 HA        -45.6353  -10.5392   -5.0264 H        12 ARG19       0.0600 DICT
    181 HB3       -46.6236  -10.8493   -2.7592 H        12 ARG19       0.0600 DICT
    182 HB2       -45.2059  -11.6781   -2.2288 H        12 ARG19       0.0600 DICT
    183 HG3       -45.9372  -13.5928   -3.0441 H        12 ARG19       0.0600 DICT
    184 HG2       -46.1086  -13.0215   -4.6768 H        12 ARG19       0.0600 DICT
    185 HD3       -48.4176  -11.9618   -3.7170 H        12 ARG19       0.0600 DICT
    186 HD2       -48.1019  -13.0425   -2.3754 H        12 ARG19       0.0600 DICT
    187 HE        -47.8514  -14.6977   -4.5292 H        12 ARG19       0.4400 DICT
    188 HH12      -51.7404  -13.8647   -3.6463 H        12 ARG19       0.4600 DICT
    189 HH11      -50.5019  -12.7628   -3.1073 H        12 ARG19       0.4600 DICT
    190 HH22      -51.1675  -15.7556   -4.8410 H        12 ARG19       0.4600 DICT
    191 HH21      -49.5021  -16.1000   -5.2129 H        12 ARG19       0.4600 DICT
    192 N         -43.4731   -9.1718   -2.9522 N.am     13 VAL20      -0.5000 BACKBONE|DICT|DIRECT
    193 CA        -42.9508   -7.9022   -2.4379 C.3      13 VAL20       0.1400 BACKBONE|DICT|DIRECT
    194 C         -42.4762   -6.9818   -3.5857 C.2      13 VAL20       0.5000 BACKBONE|DICT|DIRECT
    195 O         -42.7138   -5.7759   -3.5261 O.2      13 VAL20      -0.5000 BACKBONE|DICT|DIRECT
    196 CB        -41.7749   -8.1285   -1.4402 C.3      13 VAL20      -0.0600 DICT
    197 CG1       -41.1597   -6.8271   -0.8828 C.3      13 VAL20      -0.1800 DICT
    198 CG2       -42.2010   -9.0241   -0.2614 C.3      13 VAL20      -0.1800 DICT
    199 H         -42.8819   -9.9810   -2.8266 H        13 VAL20       0.3000 DICT
    200 HA        -43.7572   -7.3907   -1.9086 H        13 VAL20       0.0600 DICT
    201 HB        -40.9767   -8.6536   -1.9660 H        13 VAL20       0.0600 DICT
    202 HG11      -40.3718   -7.0437   -0.1613 H        13 VAL20       0.0600 DICT
    203 HG12      -40.7101   -6.2113   -1.6607 H        13 VAL20       0.0600 DICT
    204 HG13      -41.9124   -6.2224   -0.3764 H        13 VAL20       0.0600 DICT
    205 HG21      -41.3649   -9.2171    0.4090 H        13 VAL20       0.0600 DICT
    206 HG22      -42.9958   -8.5599    0.3232 H        13 VAL20       0.0600 DICT
    207 HG23      -42.5618   -9.9955   -0.5946 H        13 VAL20       0.0600 DICT
    208 N         -41.8599   -7.5782   -4.6202 N.am     14 SER21      -0.5000 BACKBONE|DICT|DIRECT
    209 CA        -41.4278   -6.9134   -5.8441 C.3      14 SER21       0.1400 BACKBONE|DICT|DIRECT
    210 C         -41.1940   -7.9992   -6.9175 C.2      14 SER21       0.5000 BACKBONE|DICT|DIRECT
    211 O         -40.2745   -8.7989   -6.7383 O.2      14 SER21      -0.5000 BACKBONE|DICT|DIRECT
    212 CB        -40.1407   -6.1099   -5.5713 C.3      14 SER21       0.1450 DICT
    213 OG        -39.7535   -5.4165   -6.7408 O.3      14 SER21      -0.6830 DICT
    214 H         -41.6828   -8.5739   -4.5810 H        14 SER21       0.3000 DICT
    215 HA        -42.1944   -6.1990   -6.1389 H        14 SER21       0.0600 DICT
    216 HB3       -39.3261   -6.7594   -5.2474 H        14 SER21       0.0600 DICT
    217 HB2       -40.2971   -5.3770   -4.7797 H        14 SER21       0.0600 DICT
    218 HG        -38.7999   -5.2815   -6.7110 H        14 SER21       0.4180 DICT
    219 N         -41.9975   -8.0200   -8.0106 N.am     15 PRO22      -0.1400 BACKBONE|DICT|DIRECT
    220 CA        -41.8298   -8.9650   -9.1407 C.3      15 PRO22       0.0100 BACKBONE|DICT|DIRECT
    221 C         -40.4432   -9.0602   -9.8084 C.2      15 PRO22       0.5000 BACKBONE|DICT|DIRECT
    222 O         -40.1653  -10.0846  -10.4307 O.2      15 PRO22      -0.5000 BACKBONE|DICT|DIRECT
    223 CB        -42.8965   -8.5229  -10.1533 C.3      15 PRO22      -0.1200 DICT
    224 CG        -43.9858   -7.9010   -9.3014 C.3      15 PRO22      -0.1200 DICT
    225 CD        -43.2033   -7.2090   -8.1943 C.3      15 PRO22      -0.0500 DICT
    226 HA        -42.0892   -9.9556   -8.7643 H        15 PRO22       0.0600 DICT
    227 HB3       -43.2682   -9.3490  -10.7607 H        15 PRO22       0.0600 DICT
    228 HB2       -42.4947   -7.7678  -10.8316 H        15 PRO22       0.0600 DICT
    229 HG3       -44.5999   -8.6928   -8.8690 H        15 PRO22       0.0600 DICT
    230 HG2       -44.6426   -7.2289   -9.8539 H        15 PRO22       0.0600 DICT
    231 HD2       -42.9104   -6.2027   -8.4970 H        15 PRO22       0.0600 DICT
    232 HD3       -43.8154   -7.1405   -7.2936 H        15 PRO22       0.0600 DICT
    233 N         -39.5912   -8.0310   -9.6461 N.am     16 ALA23      -0.5000 BACKBONE|DICT|DIRECT
    234 CA        -38.1994   -8.0185  -10.1042 C.3      16 ALA23       0.1400 BACKBONE|DICT|DIRECT
    235 C         -37.2859   -9.0429   -9.4012 C.2      16 ALA23       0.5000 BACKBONE|DICT|DIRECT
    236 O         -36.2318   -9.3523   -9.9516 O.2      16 ALA23      -0.5000 BACKBONE|DICT|DIRECT
    237 CB        -37.6385   -6.5957   -9.9700 C.3      16 ALA23      -0.1800 DICT
    238 H         -39.8880   -7.2223   -9.1186 H        16 ALA23       0.3000 DICT
    239 HA        -38.2001   -8.2761  -11.1651 H        16 ALA23       0.0600 DICT
    240 HB1       -36.5868   -6.5479  -10.2564 H        16 ALA23       0.0600 DICT
    241 HB2       -38.1826   -5.9003  -10.6095 H        16 ALA23       0.0600 DICT
    242 HB3       -37.7221   -6.2335   -8.9476 H        16 ALA23       0.0600 DICT
    243 N         -37.7090   -9.5822   -8.2412 N.am     17 CYS24      -0.5000 BACKBONE|DICT|DIRECT
    244 CA        -37.0351  -10.6776   -7.5351 C.3      17 CYS24       0.1400 BACKBONE|DICT|DIRECT
    245 C         -37.1440  -12.0312   -8.2652 C.2      17 CYS24       0.5000 BACKBONE|DICT|DIRECT
    246 O         -36.2894  -12.8864   -8.0458 O.2      17 CYS24      -0.5000 BACKBONE|DICT|DIRECT
    247 CB        -37.5655  -10.7771   -6.0904 C.3      17 CYS24       0.0975 DICT
    248 SG        -37.3502   -9.2982   -5.0488 S.3      17 CYS24      -0.2175 DICT
    249 H         -38.5817   -9.2670   -7.8373 H        17 CYS24       0.3000 DICT
    250 HA        -35.9731  -10.4465   -7.4885 H        17 CYS24       0.0600 DICT
    251 HB3       -37.0847  -11.6095   -5.5742 H        17 CYS24       0.0600 DICT
    252 HB2       -38.6296  -11.0114   -6.1136 H        17 CYS24       0.0600 DICT
    253 N         -38.1424  -12.1841   -9.1532 N.am     18 ALA25      -0.5000 BACKBONE|DICT|DIRECT
    254 CA        -38.3048  -13.3339  -10.0473 C.3      18 ALA25       0.1400 BACKBONE|DICT|DIRECT
    255 C         -37.5980  -13.1498  -11.4087 C.2      18 ALA25       0.5000 BACKBONE|DICT|DIRECT
    256 O         -37.8888  -13.9083  -12.3343 O.2      18 ALA25      -0.5000 BACKBONE|DICT|DIRECT
    257 CB        -39.8075  -13.6070  -10.2276 C.3      18 ALA25      -0.1800 DICT
    258 H         -38.7954  -11.4255   -9.2968 H        18 ALA25       0.3000 DICT
    259 HA        -37.8661  -14.2180   -9.5811 H        18 ALA25       0.0600 DICT
    260 HB1       -39.9831  -14.4994  -10.8296 H        18 ALA25       0.0600 DICT
    261 HB2       -40.2903  -13.7746   -9.2665 H        18 ALA25       0.0600 DICT
    262 HB3       -40.3139  -12.7733  -10.7150 H        18 ALA25       0.0600 DICT
    263 N         -36.6884  -12.1625  -11.5191 N.am     19 GLY26      -0.5000 BACKBONE|DICT|DIRECT
    264 CA        -35.9238  -11.8537  -12.7294 C.3      19 GLY26       0.0800 BACKBONE|DICT|DIRECT
    265 C         -34.9285  -12.9691  -13.0938 C.2      19 GLY26       0.5000 BACKBONE|DICT|DIRECT
    266 O         -34.6033  -13.8290  -12.2740 O.2      19 GLY26      -0.5000 BACKBONE|DICT|DIRECT
    267 H         -36.5048  -11.5808  -10.7137 H        19 GLY26       0.3000 DICT
    268 HA3       -35.3733  -10.9282  -12.5623 H        19 GLY26       0.0600 DICT
    269 HA2       -36.6081  -11.6772  -13.5605 H        19 GLY26       0.0600 DICT
    270 N         -34.4345  -12.9334  -14.3416 N.am     20 ARG27      -0.5000 BACKBONE|DICT|DIRECT
    271 CA        -33.4702  -13.9008  -14.8751 C.3      20 ARG27       0.1400 BACKBONE|DICT|DIRECT
    272 C         -32.0141  -13.5824  -14.4823 C.2      20 ARG27       0.5000 BACKBONE|DICT|DIRECT
    273 O         -31.2005  -14.5038  -14.4301 O.2      20 ARG27      -0.5000 BACKBONE|DICT|DIRECT
    274 CB        -33.6601  -13.9863  -16.4083 C.3      20 ARG27      -0.1200 DICT
    275 CG        -32.7742  -15.0233  -17.1288 C.3      20 ARG27      -0.0500 DICT
    276 CD        -33.1814  -15.2206  -18.5995 C.3      20 ARG27       0.1900 DICT
    277 NE        -32.2457  -16.0885  -19.3368 N.pl3    20 ARG27      -0.7000 DICT
    278 CZ        -32.1547  -17.4327  -19.3340 C.cat    20 ARG27       0.6399 DICT
    279 NH1       -32.9538  -18.2134  -18.5886 N.pl3    20 ARG27      -0.8000 DICT
    280 NH2       -31.2279  -18.0097  -20.1093 N.pl3    20 ARG27      -0.8000 DICT
    281 H         -34.7323  -12.2055  -14.9746 H        20 ARG27       0.3000 DICT
    282 HA        -33.7047  -14.8848  -14.4638 H        20 ARG27       0.0600 DICT
    283 HB3       -33.4744  -13.0067  -16.8521 H        20 ARG27       0.0600 DICT
    284 HB2       -34.7060  -14.2165  -16.6174 H        20 ARG27       0.0600 DICT
    285 HG3       -32.9095  -15.9698  -16.6042 H        20 ARG27       0.0600 DICT
    286 HG2       -31.7128  -14.7849  -17.0523 H        20 ARG27       0.0600 DICT
    287 HD3       -33.3076  -14.2636  -19.1064 H        20 ARG27       0.0600 DICT
    288 HD2       -34.1550  -15.7093  -18.6377 H        20 ARG27       0.0600 DICT
    289 HE        -31.5630  -15.5925  -19.9089 H        20 ARG27       0.4400 DICT
    290 HH12      -32.8483  -19.2172  -18.6033 H        20 ARG27       0.4600 DICT
    291 HH11      -33.6572  -17.7952  -17.9982 H        20 ARG27       0.4600 DICT
    292 HH22      -31.1183  -19.0121  -20.1375 H        20 ARG27       0.4600 DICT
    293 HH21      -30.6194  -17.4336  -20.6851 H        20 ARG27       0.4600 DICT
    294 N         -31.7057  -12.3000  -14.2274 N.am     21 PHE28      -0.5000 BACKBONE|DICT|DIRECT
    295 CA        -30.3393  -11.8078  -14.0526 C.3      21 PHE28       0.1400 BACKBONE|DICT|DIRECT
    296 C         -30.1741  -11.2497  -12.6311 C.2      21 PHE28       0.5000 BACKBONE|DICT|DIRECT
    297 O         -29.9917  -10.0457  -12.4489 O.2      21 PHE28      -0.5000 BACKBONE|DICT|DIRECT
    298 CB        -30.0372  -10.7838  -15.1692 C.3      21 PHE28      -0.0050 DICT
    299 CG        -30.2660  -11.3088  -16.5816 C.ar     21 PHE28      -0.1150 DICT
    300 CD1       -29.5949  -12.4621  -17.0451 C.ar     21 PHE28      -0.1150 DICT
    301 CD2       -31.1751  -10.6574  -17.4424 C.ar     21 PHE28      -0.1150 DICT
    302 CE1       -29.8269  -12.9364  -18.3285 C.ar     21 PHE28      -0.1150 DICT
    303 CE2       -31.3974  -11.1512  -18.7210 C.ar     21 PHE28      -0.1150 DICT
    304 CZ        -30.7255  -12.2837  -19.1618 C.ar     21 PHE28      -0.1150 DICT
    305 H         -32.4304  -11.5955  -14.2469 H        21 PHE28       0.3000 DICT
    306 HA        -29.6222  -12.6215  -14.1521 H        21 PHE28       0.0600 DICT
    307 HB3       -29.0010  -10.4546  -15.0916 H        21 PHE28       0.0600 DICT
    308 HB2       -30.6429   -9.8878  -15.0290 H        21 PHE28       0.0600 DICT
    309 HD1       -28.9127  -12.9955  -16.4036 H        21 PHE28       0.1150 DICT
    310 HD2       -31.7045   -9.7761  -17.1121 H        21 PHE28       0.1150 DICT
    311 HE1       -29.3124  -13.8186  -18.6808 H        21 PHE28       0.1150 DICT
    312 HE2       -32.0935  -10.6513  -19.3785 H        21 PHE28       0.1150 DICT
    313 HZ        -30.9029  -12.6581  -20.1595 H        21 PHE28       0.1150 DICT
    314 N         -30.2612  -12.1625  -11.6497 N.am     22 GLN29      -0.5000 BACKBONE|DICT|DIRECT
    315 CA        -30.2718  -11.8644  -10.2175 C.3      22 GLN29       0.1400 BACKBONE|DICT|DIRECT
    316 C         -28.9217  -12.1534   -9.5415 C.2      22 GLN29       0.5000 BACKBONE|DICT|DIRECT
    317 O         -28.1172  -12.9267  -10.0589 O.2      22 GLN29      -0.5000 BACKBONE|DICT|DIRECT
    318 CB        -31.4030  -12.6860   -9.5626 C.3      22 GLN29      -0.1200 DICT
    319 CG        -32.8139  -12.3086  -10.0504 C.3      22 GLN29      -0.1200 DICT
    320 CD        -33.2576  -10.9243   -9.5855 C.2      22 GLN29       0.5000 DICT
    321 OE1       -33.5367  -10.7293   -8.4074 O.2      22 GLN29      -0.5000 DICT
    322 NE2       -33.3383   -9.9599  -10.5025 N.am     22 GLN29      -0.7600 DICT
    323 H         -30.4033  -13.1322  -11.8945 H        22 GLN29       0.3000 DICT
    324 HA        -30.4793  -10.8064  -10.0810 H        22 GLN29       0.0600 DICT
    325 HB3       -31.3669  -12.5841   -8.4774 H        22 GLN29       0.0600 DICT
    326 HB2       -31.2390  -13.7448   -9.7664 H        22 GLN29       0.0600 DICT
    327 HG3       -33.5354  -13.0350   -9.6739 H        22 GLN29       0.0600 DICT
    328 HG2       -32.8602  -12.3615  -11.1362 H        22 GLN29       0.0600 DICT
    329 HE22      -33.6618   -9.0420  -10.2303 H        22 GLN29       0.3800 DICT
    330 HE21      -33.1116  -10.1392  -11.4712 H        22 GLN29       0.3800 DICT
    331 N         -28.7164  -11.5263   -8.3755 N.am     23 SER30      -0.5000 BACKBONE|DICT|DIRECT
    332 CA        -27.5127  -11.6409   -7.5470 C.3      23 SER30       0.1400 BACKBONE|DICT|DIRECT
    333 C         -27.9006  -12.1548   -6.1462 C.2      23 SER30       0.5000 BACKBONE|DICT|DIRECT
    334 O         -29.0323  -11.9110   -5.7245 O.2      23 SER30      -0.5000 BACKBONE|DICT|DIRECT
    335 CB        -26.9010  -10.2364   -7.4411 C.3      23 SER30       0.1450 DICT
    336 OG        -26.3761   -9.8598   -8.6944 O.3      23 SER30      -0.6830 DICT
    337 H         -29.4306  -10.9047   -8.0209 H        23 SER30       0.3000 DICT
    338 HA        -26.7970  -12.3225   -8.0066 H        23 SER30       0.0600 DICT
    339 HB3       -26.0873  -10.2033   -6.7160 H        23 SER30       0.0600 DICT
    340 HB2       -27.6468   -9.5153   -7.1114 H        23 SER30       0.0600 DICT
    341 HG        -25.4914  -10.2339   -8.7747 H        23 SER30       0.4180 DICT
    342 N         -26.9761  -12.8207   -5.4159 N.am     24 PRO31      -0.1400 BACKBONE|DICT|DIRECT
    343 CA        -25.5675  -13.0874   -5.7674 C.3      24 PRO31       0.0100 BACKBONE|DICT|DIRECT
    344 C         -25.4000  -14.3328   -6.6517 C.2      24 PRO31       0.5000 BACKBONE|DICT|DIRECT
    345 O         -26.2442  -15.2235   -6.6030 O.2      24 PRO31      -0.5000 BACKBONE|DICT|DIRECT
    346 CB        -24.9365  -13.3249   -4.3915 C.3      24 PRO31      -0.1200 DICT
    347 CG        -26.0298  -14.0225   -3.5918 C.3      24 PRO31      -0.1200 DICT
    348 CD        -27.2906  -13.3307   -4.0795 C.3      24 PRO31      -0.0500 DICT
    349 HA        -25.0925  -12.2313   -6.2471 H        24 PRO31       0.0600 DICT
    350 HB3       -24.6915  -12.3619   -3.9427 H        24 PRO31       0.0600 DICT
    351 HB2       -24.0162  -13.9055   -4.4361 H        24 PRO31       0.0600 DICT
    352 HG3       -25.9111  -13.9667   -2.5111 H        24 PRO31       0.0600 DICT
    353 HG2       -26.0640  -15.0798   -3.8579 H        24 PRO31       0.0600 DICT
    354 HD2       -28.1339  -14.0209   -4.0854 H        24 PRO31       0.0600 DICT
    355 HD3       -27.5271  -12.4940   -3.4252 H        24 PRO31       0.0600 DICT
    356 N         -24.3018  -14.3779   -7.4184 N.am     25 VAL32      -0.5000 BACKBONE|DICT|DIRECT
    357 CA        -23.9641  -15.5038   -8.2925 C.3      25 VAL32       0.1400 BACKBONE|DICT|DIRECT
    358 C         -22.7686  -16.3032   -7.7429 C.2      25 VAL32       0.5000 BACKBONE|DICT|DIRECT
    359 O         -21.9686  -15.7720   -6.9679 O.2      25 VAL32      -0.5000 BACKBONE|DICT|DIRECT
    360 CB        -23.6054  -15.0095   -9.7253 C.3      25 VAL32      -0.0600 DICT
    361 CG1       -24.7781  -14.2408  -10.3610 C.3      25 VAL32      -0.1800 DICT
    362 CG2       -22.2849  -14.2159   -9.8351 C.3      25 VAL32      -0.1800 DICT
    363 H         -23.6376  -13.6179   -7.3956 H        25 VAL32       0.3000 DICT
    364 HA        -24.8029  -16.1938   -8.3662 H        25 VAL32       0.0600 DICT
    365 HB        -23.4769  -15.8947  -10.3510 H        25 VAL32       0.0600 DICT
    366 HG11      -24.5599  -13.9665  -11.3928 H        25 VAL32       0.0600 DICT
    367 HG12      -25.6849  -14.8461  -10.3684 H        25 VAL32       0.0600 DICT
    368 HG13      -25.0012  -13.3210   -9.8205 H        25 VAL32       0.0600 DICT
    369 HG21      -22.1691  -13.7682  -10.8220 H        25 VAL32       0.0600 DICT
    370 HG22      -22.2467  -13.4100   -9.1056 H        25 VAL32       0.0600 DICT
    371 HG23      -21.4122  -14.8488   -9.6728 H        25 VAL32       0.0600 DICT
    372 N         -22.6531  -17.5604   -8.2085 N.am     26 ASP33      -0.5000 BACKBONE|DICT|DIRECT
    373 CA        -21.4486  -18.3736   -8.0582 C.3      26 ASP33       0.1400 BACKBONE|DICT|DIRECT
    374 C         -20.4304  -17.9156   -9.1141 C.2      26 ASP33       0.5000 BACKBONE|DICT|DIRECT
    375 O         -20.6884  -18.0494  -10.3119 O.2      26 ASP33      -0.5000 BACKBONE|DICT|DIRECT
    376 CB        -21.7354  -19.8950   -8.1744 C.3      26 ASP33      -0.2200 DICT
    377 CG        -20.5397  -20.8454   -7.9540 C.2      26 ASP33       0.7000 DICT
    378 OD1       -19.5845  -20.4599   -7.2443 O.co2    26 ASP33      -0.8000 DICT
    379 OD2       -20.6608  -22.0106   -8.3886 O.co2    26 ASP33      -0.8000 DICT
    380 H         -23.3613  -17.9295   -8.8264 H        26 ASP33       0.3000 DICT
    381 HA        -21.0443  -18.1833   -7.0628 H        26 ASP33       0.0600 DICT
    382 HB3       -22.2037  -20.1093   -9.1363 H        26 ASP33       0.0600 DICT
    383 HB2       -22.4855  -20.1624   -7.4349 H        26 ASP33       0.0600 DICT
    384 N         -19.2940  -17.3993   -8.6342 N.am     27 ILE34      -0.5000 BACKBONE|DICT|DIRECT
    385 CA        -18.1436  -17.0323   -9.4466 C.3      27 ILE34       0.1400 BACKBONE|DICT|DIRECT
    386 C         -17.3266  -18.3024   -9.7359 C.2      27 ILE34       0.5000 BACKBONE|DICT|DIRECT
    387 O         -16.9584  -19.0225   -8.8120 O.2      27 ILE34      -0.5000 BACKBONE|DICT|DIRECT
    388 CB        -17.2489  -15.9925   -8.7131 C.3      27 ILE34      -0.0600 DICT
    389 CG1       -18.0249  -14.6808   -8.4452 C.3      27 ILE34      -0.1200 DICT
    390 CG2       -15.9184  -15.6794   -9.4369 C.3      27 ILE34      -0.1800 DICT
    391 CD1       -17.3535  -13.7606   -7.4165 C.3      27 ILE34      -0.1800 DICT
    392 H         -19.1559  -17.3535   -7.6316 H        27 ILE34       0.3000 DICT
    393 HA        -18.4880  -16.5968  -10.3853 H        27 ILE34       0.0600 DICT
    394 HB        -16.9966  -16.4204   -7.7428 H        27 ILE34       0.0600 DICT
    395 HG13      -19.0325  -14.8932   -8.0869 H        27 ILE34       0.0600 DICT
    396 HG12      -18.1553  -14.1380   -9.3813 H        27 ILE34       0.0600 DICT
    397 HG21      -15.3419  -14.9325   -8.8928 H        27 ILE34       0.0600 DICT
    398 HG22      -15.2732  -16.5526   -9.5244 H        27 ILE34       0.0600 DICT
    399 HG23      -16.0953  -15.2920  -10.4408 H        27 ILE34       0.0600 DICT
    400 HD11      -18.1036  -13.2868   -6.7846 H        27 ILE34       0.0600 DICT
    401 HD12      -16.6735  -14.3026   -6.7590 H        27 ILE34       0.0600 DICT
    402 HD13      -16.7825  -12.9725   -7.9082 H        27 ILE34       0.0600 DICT
    403 N         -17.0624  -18.5511  -11.0205 N.am     28 ARG35      -0.5000 BACKBONE|DICT|DIRECT
    404 CA        -16.2490  -19.6645  -11.4960 C.3      28 ARG35       0.1400 BACKBONE|DICT|DIRECT
    405 C         -15.1551  -19.0197  -12.3622 C.2      28 ARG35       0.5000 BACKBONE|DICT|DIRECT
    406 O         -15.4433  -18.6941  -13.5135 O.2      28 ARG35      -0.5000 BACKBONE|DICT|DIRECT
    407 CB        -17.1656  -20.6396  -12.2657 C.3      28 ARG35      -0.1200 DICT
    408 CG        -17.9593  -21.5681  -11.3156 C.3      28 ARG35      -0.0500 DICT
    409 CD        -19.3044  -22.0637  -11.8716 C.3      28 ARG35       0.1900 DICT
    410 NE        -20.3393  -21.0148  -11.8274 N.pl3    28 ARG35      -0.7000 DICT
    411 CZ        -21.5579  -21.0356  -12.3959 C.cat    28 ARG35       0.6399 DICT
    412 NH1       -21.9697  -22.0367  -13.1874 N.pl3    28 ARG35      -0.8000 DICT
    413 NH2       -22.3901  -20.0186  -12.1550 N.pl3    28 ARG35      -0.8000 DICT
    414 H         -17.4000  -17.9179  -11.7310 H        28 ARG35       0.3000 DICT
    415 HA        -15.7954  -20.2385  -10.6883 H        28 ARG35       0.0600 DICT
    416 HB3       -16.5642  -21.2744  -12.9182 H        28 ARG35       0.0600 DICT
    417 HB2       -17.8320  -20.0833  -12.9269 H        28 ARG35       0.0600 DICT
    418 HG3       -18.1783  -21.0004  -10.4100 H        28 ARG35       0.0600 DICT
    419 HG2       -17.3517  -22.4044  -10.9681 H        28 ARG35       0.0600 DICT
    420 HD3       -19.6241  -22.9907  -11.3944 H        28 ARG35       0.0600 DICT
    421 HD2       -19.1682  -22.2875  -12.9279 H        28 ARG35       0.0600 DICT
    422 HE        -20.1209  -20.2253  -11.2344 H        28 ARG35       0.4400 DICT
    423 HH12      -22.8753  -21.9840  -13.6476 H        28 ARG35       0.4600 DICT
    424 HH11      -21.3698  -22.8278  -13.3647 H        28 ARG35       0.4600 DICT
    425 HH22      -23.3390  -20.0422  -12.5255 H        28 ARG35       0.4600 DICT
    426 HH21      -22.1005  -19.2464  -11.5703 H        28 ARG35       0.4600 DICT
    427 N         -13.9454  -18.7891  -11.7881 N.am     29 PRO36      -0.1400 BACKBONE|DICT|DIRECT
    428 CA        -12.8311  -18.1026  -12.4773 C.3      29 PRO36       0.0100 BACKBONE|DICT|DIRECT
    429 C         -12.3639  -18.7029  -13.8172 C.2      29 PRO36       0.5000 BACKBONE|DICT|DIRECT
    430 O         -11.8826  -17.9473  -14.6599 O.2      29 PRO36      -0.5000 BACKBONE|DICT|DIRECT
    431 CB        -11.6950  -18.0896  -11.4404 C.3      29 PRO36      -0.1200 DICT
    432 CG        -12.4007  -18.1604  -10.0994 C.3      29 PRO36      -0.1200 DICT
    433 CD        -13.5924  -19.0559  -10.3901 C.3      29 PRO36      -0.0500 DICT
    434 HA        -13.1601  -17.0770  -12.6528 H        29 PRO36       0.0600 DICT
    435 HB3       -11.0582  -17.2082  -11.5245 H        29 PRO36       0.0600 DICT
    436 HB2       -11.0578  -18.9685  -11.5554 H        29 PRO36       0.0600 DICT
    437 HG3       -12.7614  -17.1710   -9.8203 H        29 PRO36       0.0600 DICT
    438 HG2       -11.7689  -18.5278   -9.2902 H        29 PRO36       0.0600 DICT
    439 HD2       -13.3108  -20.1025  -10.2985 H        29 PRO36       0.0600 DICT
    440 HD3       -14.3912  -18.8498   -9.6794 H        29 PRO36       0.0600 DICT
    441 N         -12.5402  -20.0236  -14.0067 N.am     30 GLN37      -0.5000 BACKBONE|DICT|DIRECT
    442 CA        -12.2662  -20.7206  -15.2685 C.3      30 GLN37       0.1400 BACKBONE|DICT|DIRECT
    443 C         -13.2615  -20.3787  -16.3944 C.2      30 GLN37       0.5000 BACKBONE|DICT|DIRECT
    444 O         -12.8793  -20.4382  -17.5621 O.2      30 GLN37      -0.5000 BACKBONE|DICT|DIRECT
    445 CB        -12.2287  -22.2427  -15.0291 C.3      30 GLN37      -0.1200 DICT
    446 CG        -11.0571  -22.6894  -14.1288 C.3      30 GLN37      -0.1200 DICT
    447 CD        -10.8279  -24.2056  -14.0888 C.2      30 GLN37       0.5000 DICT
    448 OE1        -9.7257  -24.6482  -13.7755 O.2      30 GLN37      -0.5000 DICT
    449 NE2       -11.8452  -25.0152  -14.3963 N.am     30 GLN37      -0.7600 DICT
    450 H         -12.9167  -20.5884  -13.2588 H        30 GLN37       0.3000 DICT
    451 HA        -11.2787  -20.4083  -15.6152 H        30 GLN37       0.0600 DICT
    452 HB3       -12.1424  -22.7464  -15.9942 H        30 GLN37       0.0600 DICT
    453 HB2       -13.1758  -22.5697  -14.5959 H        30 GLN37       0.0600 DICT
    454 HG3       -11.2097  -22.3362  -13.1081 H        30 GLN37       0.0600 DICT
    455 HG2       -10.1329  -22.2282  -14.4797 H        30 GLN37       0.0600 DICT
    456 HE22      -11.7168  -26.0161  -14.3694 H        30 GLN37       0.3800 DICT
    457 HE21      -12.7467  -24.6351  -14.6434 H        30 GLN37       0.3800 DICT
    458 N         -14.5014  -20.0161  -16.0242 N.am     31 LEU38      -0.5000 BACKBONE|DICT|DIRECT
    459 CA        -15.5517  -19.5606  -16.9378 C.3      31 LEU38       0.1400 BACKBONE|DICT|DIRECT
    460 C         -15.5593  -18.0293  -17.1046 C.2      31 LEU38       0.5000 BACKBONE|DICT|DIRECT
    461 O         -16.2568  -17.5417  -17.9951 O.2      31 LEU38      -0.5000 BACKBONE|DICT|DIRECT
    462 CB        -16.9268  -20.0529  -16.4273 C.3      31 LEU38      -0.1200 DICT
    463 CG        -17.0790  -21.5890  -16.3449 C.3      31 LEU38      -0.0600 DICT
    464 CD1       -18.4492  -21.9767  -15.7563 C.3      31 LEU38      -0.1800 DICT
    465 CD2       -16.8201  -22.2922  -17.6933 C.3      31 LEU38      -0.1800 DICT
    466 H         -14.7300  -19.9723  -15.0406 H        31 LEU38       0.3000 DICT
    467 HA        -15.3749  -19.9749  -17.9313 H        31 LEU38       0.0600 DICT
    468 HB3       -17.7132  -19.6661  -17.0780 H        31 LEU38       0.0600 DICT
    469 HB2       -17.1181  -19.6197  -15.4442 H        31 LEU38       0.0600 DICT
    470 HG        -16.3316  -21.9542  -15.6391 H        31 LEU38       0.0600 DICT
    471 HD11      -18.3416  -22.7961  -15.0455 H        31 LEU38       0.0600 DICT
    472 HD12      -18.9193  -21.1461  -15.2284 H        31 LEU38       0.0600 DICT
    473 HD13      -19.1512  -22.3023  -16.5246 H        31 LEU38       0.0600 DICT
    474 HD21      -17.5110  -23.1167  -17.8693 H        31 LEU38       0.0600 DICT
    475 HD22      -16.9170  -21.6084  -18.5370 H        31 LEU38       0.0600 DICT
    476 HD23      -15.8126  -22.7086  -17.7220 H        31 LEU38       0.0600 DICT
    477 N         -14.7996  -17.2988  -16.2663 N.am     32 ALA39      -0.5000 BACKBONE|DICT|DIRECT
    478 CA        -14.6813  -15.8463  -16.3328 C.3      32 ALA39       0.1400 BACKBONE|DICT|DIRECT
    479 C         -13.7510  -15.4163  -17.4779 C.2      32 ALA39       0.5000 BACKBONE|DICT|DIRECT
    480 O         -12.6392  -15.9352  -17.5857 O.2      32 ALA39      -0.5000 BACKBONE|DICT|DIRECT
    481 CB        -14.1982  -15.2958  -14.9809 C.3      32 ALA39      -0.1800 DICT
    482 H         -14.2397  -17.7629  -15.5654 H        32 ALA39       0.3000 DICT
    483 HA        -15.6843  -15.4671  -16.5156 H        32 ALA39       0.0600 DICT
    484 HB1       -14.2222  -14.2052  -14.9739 H        32 ALA39       0.0600 DICT
    485 HB2       -14.8361  -15.6402  -14.1658 H        32 ALA39       0.0600 DICT
    486 HB3       -13.1764  -15.6032  -14.7578 H        32 ALA39       0.0600 DICT
    487 N         -14.2306  -14.4769  -18.3074 N.am     33 ALA40      -0.5000 BACKBONE|DICT|DIRECT
    488 CA        -13.5082  -13.9565  -19.4665 C.3      33 ALA40       0.1400 BACKBONE|DICT|DIRECT
    489 C         -12.5967  -12.7906  -19.0664 C.2      33 ALA40       0.5000 BACKBONE|DICT|DIRECT
    490 O         -13.0772  -11.8327  -18.4640 O.2      33 ALA40      -0.5000 BACKBONE|DICT|DIRECT
    491 CB        -14.5297  -13.4986  -20.5186 C.3      33 ALA40      -0.1800 DICT
    492 H         -15.1426  -14.0778  -18.1311 H        33 ALA40       0.3000 DICT
    493 HA        -12.9035  -14.7524  -19.9066 H        33 ALA40       0.0600 DICT
    494 HB1       -14.0328  -13.0897  -21.3995 H        33 ALA40       0.0600 DICT
    495 HB2       -15.1436  -14.3358  -20.8517 H        33 ALA40       0.0600 DICT
    496 HB3       -15.1970  -12.7297  -20.1263 H        33 ALA40       0.0600 DICT
    497 N         -11.3084  -12.8650  -19.4395 N.am     34 PHE41      -0.5000 BACKBONE|DICT|DIRECT
    498 CA        -10.3608  -11.7677  -19.2439 C.3      34 PHE41       0.1400 BACKBONE|DICT|DIRECT
    499 C         -10.6851  -10.5700  -20.1548 C.2      34 PHE41       0.5000 BACKBONE|DICT|DIRECT
    500 O         -10.7255  -10.7278  -21.3750 O.2      34 PHE41      -0.5000 BACKBONE|DICT|DIRECT
    501 CB         -8.9082  -12.2666  -19.4037 C.3      34 PHE41      -0.0050 DICT
    502 CG         -7.8172  -11.1998  -19.3770 C.ar     34 PHE41      -0.1150 DICT
    503 CD1        -7.8162  -10.1828  -18.3958 C.ar     34 PHE41      -0.1150 DICT
    504 CD2        -6.7225  -11.2864  -20.2631 C.ar     34 PHE41      -0.1150 DICT
    505 CE1        -6.7934   -9.2456  -18.3606 C.ar     34 PHE41      -0.1150 DICT
    506 CE2        -5.7006  -10.3481  -20.2024 C.ar     34 PHE41      -0.1150 DICT
    507 CZ         -5.7410   -9.3268  -19.2618 C.ar     34 PHE41      -0.1150 DICT
    508 H         -10.9709  -13.6738  -19.9406 H        34 PHE41       0.3000 DICT
    509 HA        -10.4642  -11.4476  -18.2068 H        34 PHE41       0.0600 DICT
    510 HB3        -8.8273  -12.8202  -20.3402 H        34 PHE41       0.0600 DICT
    511 HB2        -8.6908  -12.9831  -18.6121 H        34 PHE41       0.0600 DICT
    512 HD1        -8.6127  -10.1189  -17.6707 H        34 PHE41       0.1150 DICT
    513 HD2        -6.6762  -12.0775  -20.9971 H        34 PHE41       0.1150 DICT
    514 HE1        -6.8100   -8.4577  -17.6225 H        34 PHE41       0.1150 DICT
    515 HE2        -4.8716  -10.4112  -20.8916 H        34 PHE41       0.1150 DICT
    516 HZ         -4.9454   -8.5973  -19.2255 H        34 PHE41       0.1150 DICT
    517 N         -10.8924   -9.4069  -19.5240 N.am     35 SER42      -0.5000 BACKBONE|DICT|DIRECT
    518 CA        -11.1671   -8.1292  -20.1652 C.3      35 SER42       0.1400 BACKBONE|DICT|DIRECT
    519 C         -10.0678   -7.1430  -19.7154 C.2      35 SER42       0.5000 BACKBONE|DICT|DIRECT
    520 O         -10.1526   -6.6369  -18.5948 O.2      35 SER42      -0.5000 BACKBONE|DICT|DIRECT
    521 CB        -12.5877   -7.6895  -19.7517 C.3      35 SER42       0.1450 DICT
    522 OG        -12.9320   -6.4240  -20.2811 O.3      35 SER42      -0.6830 DICT
    523 H         -10.8461   -9.3815  -18.5128 H        35 SER42       0.3000 DICT
    524 HA        -11.1822   -8.2259  -21.2506 H        35 SER42       0.0600 DICT
    525 HB3       -12.6834   -7.6558  -18.6680 H        35 SER42       0.0600 DICT
    526 HB2       -13.3221   -8.4165  -20.1015 H        35 SER42       0.0600 DICT
    527 HG        -13.8409   -6.2333  -20.0257 H        35 SER42       0.4180 DICT
    528 N          -9.0496   -6.8891  -20.5770 N.am     36 PRO43      -0.1400 BACKBONE|DICT|DIRECT
    529 CA         -7.9898   -5.8880  -20.3159 C.3      36 PRO43       0.0100 BACKBONE|DICT|DIRECT
    530 C          -8.4609   -4.4383  -20.0790 C.2      36 PRO43       0.5000 BACKBONE|DICT|DIRECT
    531 O          -7.7220   -3.6682  -19.4657 O.2      36 PRO43      -0.5000 BACKBONE|DICT|DIRECT
    532 CB         -7.0840   -5.9655  -21.5585 C.3      36 PRO43      -0.1200 DICT
    533 CG         -7.3290   -7.3449  -22.1402 C.3      36 PRO43      -0.1200 DICT
    534 CD         -8.7987   -7.5926  -21.8365 C.3      36 PRO43      -0.0500 DICT
    535 HA         -7.4330   -6.2286  -19.4407 H        36 PRO43       0.0600 DICT
    536 HB3        -6.0323   -5.7998  -21.3220 H        36 PRO43       0.0600 DICT
    537 HB2        -7.3749   -5.2155  -22.2969 H        36 PRO43       0.0600 DICT
    538 HG3        -6.7211   -8.0737  -21.6060 H        36 PRO43       0.0600 DICT
    539 HG2        -7.0867   -7.4206  -23.2005 H        36 PRO43       0.0600 DICT
    540 HD2        -9.4324   -7.1625  -22.6131 H        36 PRO43       0.0600 DICT
    541 HD3        -8.9927   -8.6637  -21.7818 H        36 PRO43       0.0600 DICT
    542 N          -9.6743   -4.1010  -20.5533 N.am     37 ALA44      -0.5000 BACKBONE|DICT|DIRECT
    543 CA        -10.3304   -2.8040  -20.3767 C.3      37 ALA44       0.1400 BACKBONE|DICT|DIRECT
    544 C         -10.7169   -2.4779  -18.9215 C.2      37 ALA44       0.5000 BACKBONE|DICT|DIRECT
    545 O         -10.9102   -1.3016  -18.6151 O.2      37 ALA44      -0.5000 BACKBONE|DICT|DIRECT
    546 CB        -11.5701   -2.7578  -21.2818 C.3      37 ALA44      -0.1800 DICT
    547 H         -10.2162   -4.7965  -21.0459 H        37 ALA44       0.3000 DICT
    548 HA         -9.6350   -2.0314  -20.7103 H        37 ALA44       0.0600 DICT
    549 HB1       -12.0790   -1.7955  -21.2107 H        37 ALA44       0.0600 DICT
    550 HB2       -11.2980   -2.9042  -22.3275 H        37 ALA44       0.0600 DICT
    551 HB3       -12.2890   -3.5338  -21.0139 H        37 ALA44       0.0600 DICT
    552 N         -10.8042   -3.5030  -18.0549 N.am     38 LEU45      -0.5000 BACKBONE|DICT|DIRECT
    553 CA        -11.0394   -3.3656  -16.6198 C.3      38 LEU45       0.1400 BACKBONE|DICT|DIRECT
    554 C          -9.7606   -2.8735  -15.9205 C.2      38 LEU45       0.5000 BACKBONE|DICT|DIRECT
    555 O          -8.8642   -3.6710  -15.6415 O.2      38 LEU45      -0.5000 BACKBONE|DICT|DIRECT
    556 CB        -11.5051   -4.7189  -16.0427 C.3      38 LEU45      -0.1200 DICT
    557 CG        -12.8404   -5.2663  -16.5839 C.3      38 LEU45      -0.0600 DICT
    558 CD1       -13.2194   -6.5699  -15.8503 C.3      38 LEU45      -0.1800 DICT
    559 CD2       -13.9775   -4.2317  -16.5170 C.3      38 LEU45      -0.1800 DICT
    560 H         -10.6355   -4.4439  -18.3840 H        38 LEU45       0.3000 DICT
    561 HA        -11.8221   -2.6231  -16.4547 H        38 LEU45       0.0600 DICT
    562 HB3       -11.5837   -4.6286  -14.9629 H        38 LEU45       0.0600 DICT
    563 HB2       -10.7333   -5.4643  -16.2216 H        38 LEU45       0.0600 DICT
    564 HG        -12.7049   -5.5135  -17.6363 H        38 LEU45       0.0600 DICT
    565 HD11      -14.2860   -6.6424  -15.6416 H        38 LEU45       0.0600 DICT
    566 HD12      -12.9489   -7.4396  -16.4445 H        38 LEU45       0.0600 DICT
    567 HD13      -12.7043   -6.6706  -14.8952 H        38 LEU45       0.0600 DICT
    568 HD21      -14.9563   -4.7091  -16.4951 H        38 LEU45       0.0600 DICT
    569 HD22      -13.8952   -3.5977  -15.6336 H        38 LEU45       0.0600 DICT
    570 HD23      -13.9661   -3.5873  -17.3964 H        38 LEU45       0.0600 DICT
    571 N          -9.7041   -1.5553  -15.6759 N.am     39 ARG46      -0.5000 BACKBONE|DICT|DIRECT
    572 CA         -8.5975   -0.8768  -14.9986 C.3      39 ARG46       0.1400 BACKBONE|DICT|DIRECT
    573 C          -8.8088   -0.8694  -13.4674 C.2      39 ARG46       0.5000 BACKBONE|DICT|DIRECT
    574 O          -9.9449   -1.0611  -13.0309 O.2      39 ARG46      -0.5000 BACKBONE|DICT|DIRECT
    575 CB         -8.4716    0.5617  -15.5602 C.3      39 ARG46      -0.1200 DICT
    576 CG         -8.3026    0.6795  -17.0945 C.3      39 ARG46      -0.0500 DICT
    577 CD         -7.3722   -0.3467  -17.7747 C.3      39 ARG46       0.1900 DICT
    578 NE         -6.0085   -0.3438  -17.2082 N.pl3    39 ARG46      -0.7000 DICT
    579 CZ         -5.1879   -1.3976  -17.0262 C.cat    39 ARG46       0.6399 DICT
    580 NH1        -5.5210   -2.6453  -17.3922 N.pl3    39 ARG46      -0.8000 DICT
    581 NH2        -3.9940   -1.1922  -16.4557 N.pl3    39 ARG46      -0.8000 DICT
    582 H         -10.4808   -0.9706  -15.9490 H        39 ARG46       0.3000 DICT
    583 HA         -7.6896   -1.4326  -15.2235 H        39 ARG46       0.0600 DICT
    584 HB3        -7.6269    1.0655  -15.0935 H        39 ARG46       0.0600 DICT
    585 HB2        -9.3473    1.1433  -15.2667 H        39 ARG46       0.0600 DICT
    586 HG3        -8.0715    1.6980  -17.4095 H        39 ARG46       0.0600 DICT
    587 HG2        -9.2977    0.4911  -17.4972 H        39 ARG46       0.0600 DICT
    588 HD3        -7.2203   -0.0156  -18.8021 H        39 ARG46       0.0600 DICT
    589 HD2        -7.8403   -1.3278  -17.8512 H        39 ARG46       0.0600 DICT
    590 HE         -5.6695    0.5657  -16.9298 H        39 ARG46       0.4400 DICT
    591 HH12       -4.8915   -3.4179  -17.2330 H        39 ARG46       0.4600 DICT
    592 HH11       -6.4076   -2.8209  -17.8487 H        39 ARG46       0.4600 DICT
    593 HH22       -3.3593   -1.9633  -16.3062 H        39 ARG46       0.4600 DICT
    594 HH21       -3.7156   -0.2647  -16.1694 H        39 ARG46       0.4600 DICT
    595 N          -7.7400   -0.6198  -12.6695 N.am     40 PRO47      -0.1400 BACKBONE|DICT|DIRECT
    596 CA         -7.8475   -0.5035  -11.1990 C.3      40 PRO47       0.0100 BACKBONE|DICT|DIRECT
    597 C          -8.8684    0.5396  -10.7151 C.2      40 PRO47       0.5000 BACKBONE|DICT|DIRECT
    598 O          -8.8933    1.6547  -11.2367 O.2      40 PRO47      -0.5000 BACKBONE|DICT|DIRECT
    599 CB         -6.4200   -0.1525  -10.7466 C.3      40 PRO47      -0.1200 DICT
    600 CG         -5.5284   -0.7086  -11.8418 C.3      40 PRO47      -0.1200 DICT
    601 CD         -6.3469   -0.4688  -13.0993 C.3      40 PRO47      -0.0500 DICT
    602 HA         -8.1229   -1.4893  -10.8246 H        40 PRO47       0.0600 DICT
    603 HB3        -6.1792   -0.5660   -9.7667 H        40 PRO47       0.0600 DICT
    604 HB2        -6.2834    0.9294  -10.6878 H        40 PRO47       0.0600 DICT
    605 HG3        -5.4024   -1.7824  -11.7021 H        40 PRO47       0.0600 DICT
    606 HG2        -4.5385   -0.2527  -11.8718 H        40 PRO47       0.0600 DICT
    607 HD2        -6.1891    0.5496  -13.4542 H        40 PRO47       0.0600 DICT
    608 HD3        -6.0410   -1.1627  -13.8812 H        40 PRO47       0.0600 DICT
    609 N          -9.7049    0.1287   -9.7490 N.am     41 LEU48      -0.5000 BACKBONE|DICT|DIRECT
    610 CA        -10.7469    0.9571   -9.1416 C.3      41 LEU48       0.1400 BACKBONE|DICT|DIRECT
    611 C         -10.1336    2.1042   -8.3297 C.2      41 LEU48       0.5000 BACKBONE|DICT|DIRECT
    612 O          -9.2753    1.8598   -7.4805 O.2      41 LEU48      -0.5000 BACKBONE|DICT|DIRECT
    613 CB        -11.6572    0.0810   -8.2491 C.3      41 LEU48      -0.1200 DICT
    614 CG        -12.9386   -0.4142   -8.9459 C.3      41 LEU48      -0.0600 DICT
    615 CD1       -12.6806   -1.1818  -10.2534 C.3      41 LEU48      -0.1800 DICT
    616 CD2       -13.7663   -1.2575   -7.9707 C.3      41 LEU48      -0.1800 DICT
    617 H          -9.6136   -0.8075   -9.3795 H        41 LEU48       0.3000 DICT
    618 HA        -11.3451    1.3876   -9.9474 H        41 LEU48       0.0600 DICT
    619 HB3       -11.9713    0.6503   -7.3717 H        41 LEU48       0.0600 DICT
    620 HB2       -11.0974   -0.7676   -7.8531 H        41 LEU48       0.0600 DICT
    621 HG        -13.5358    0.4653   -9.1923 H        41 LEU48       0.0600 DICT
    622 HD11      -13.3220   -2.0577  -10.3481 H        41 LEU48       0.0600 DICT
    623 HD12      -12.8630   -0.5525  -11.1240 H        41 LEU48       0.0600 DICT
    624 HD13      -11.6528   -1.5300  -10.3168 H        41 LEU48       0.0600 DICT
    625 HD21      -14.7791   -1.3873   -8.3471 H        41 LEU48       0.0600 DICT
    626 HD22      -13.3305   -2.2475   -7.8365 H        41 LEU48       0.0600 DICT
    627 HD23      -13.8311   -0.7902   -6.9882 H        41 LEU48       0.0600 DICT
    628 N         -10.6155    3.3225   -8.6074 N.am     42 GLU49      -0.5000 BACKBONE|DICT|DIRECT
    629 CA        -10.2043    4.5434   -7.9243 C.3      42 GLU49       0.1400 BACKBONE|DICT|DIRECT
    630 C         -11.2745    4.9407   -6.9031 C.2      42 GLU49       0.5000 BACKBONE|DICT|DIRECT
    631 O         -12.4642    4.7293   -7.1440 O.2      42 GLU49      -0.5000 BACKBONE|DICT|DIRECT
    632 CB         -9.9807    5.6675   -8.9623 C.3      42 GLU49      -0.1200 DICT
    633 CG         -8.9743    5.3289  -10.0928 C.3      42 GLU49      -0.2200 DICT
    634 CD         -7.5265    5.0305   -9.6561 C.2      42 GLU49       0.7000 DICT
    635 OE1        -7.1155    5.4860   -8.5646 O.co2    42 GLU49      -0.8000 DICT
    636 OE2        -6.8312    4.3553  -10.4475 O.co2    42 GLU49      -0.8000 DICT
    637 H         -11.3380    3.4299   -9.3061 H        42 GLU49       0.3000 DICT
    638 HA         -9.2725    4.3729   -7.3830 H        42 GLU49       0.0600 DICT
    639 HB3        -9.6571    6.5758   -8.4507 H        42 GLU49       0.0600 DICT
    640 HB2       -10.9354    5.9313   -9.4175 H        42 GLU49       0.0600 DICT
    641 HG3        -8.9360    6.1717  -10.7836 H        42 GLU49       0.0600 DICT
    642 HG2        -9.3531    4.4891  -10.6776 H        42 GLU49       0.0600 DICT
    643 N         -10.8071    5.5141   -5.7861 N.am     43 LEU50      -0.5000 BACKBONE|DICT|DIRECT
    644 CA        -11.6272    6.0859   -4.7232 C.3      43 LEU50       0.1400 BACKBONE|DICT|DIRECT
    645 C         -11.0416    7.4544   -4.3535 C.2      43 LEU50       0.5000 BACKBONE|DICT|DIRECT
    646 O          -9.8196    7.6199   -4.3669 O.2      43 LEU50      -0.5000 BACKBONE|DICT|DIRECT
    647 CB        -11.6165    5.1700   -3.4732 C.3      43 LEU50      -0.1200 DICT
    648 CG        -12.1981    3.7464   -3.6397 C.3      43 LEU50      -0.0600 DICT
    649 CD1       -12.0206    2.9335   -2.3407 C.3      43 LEU50      -0.1800 DICT
    650 CD2       -13.6581    3.7325   -4.1342 C.3      43 LEU50      -0.1800 DICT
    651 H          -9.8129    5.6645   -5.6893 H        43 LEU50       0.3000 DICT
    652 HA        -12.6458    6.2403   -5.0789 H        43 LEU50       0.0600 DICT
    653 HB3       -12.1637    5.6673   -2.6720 H        43 LEU50       0.0600 DICT
    654 HB2       -10.5887    5.0826   -3.1164 H        43 LEU50       0.0600 DICT
    655 HG        -11.5993    3.2438   -4.4007 H        43 LEU50       0.0600 DICT
    656 HD11      -11.4620    2.0205   -2.5350 H        43 LEU50       0.0600 DICT
    657 HD12      -11.4678    3.4938   -1.5886 H        43 LEU50       0.0600 DICT
    658 HD13      -12.9643    2.6407   -1.8819 H        43 LEU50       0.0600 DICT
    659 HD21      -14.3272    3.1653   -3.4883 H        43 LEU50       0.0600 DICT
    660 HD22      -14.0798    4.7333   -4.2206 H        43 LEU50       0.0600 DICT
    661 HD23      -13.7065    3.2671   -5.1159 H        43 LEU50       0.0600 DICT
    662 N         -11.9228    8.3908   -3.9766 N.am     44 LEU51      -0.5000 BACKBONE|DICT|DIRECT
    663 CA        -11.5516    9.7337   -3.5413 C.3      44 LEU51       0.1400 BACKBONE|DICT|DIRECT
    664 C         -12.5238   10.1903   -2.4453 C.2      44 LEU51       0.5000 BACKBONE|DICT|DIRECT
    665 O         -13.7328   10.0262   -2.5963 O.2      44 LEU51      -0.5000 BACKBONE|DICT|DIRECT
    666 CB        -11.5290   10.6737   -4.7712 C.3      44 LEU51      -0.1200 DICT
    667 CG        -11.0699   12.1250   -4.5010 C.3      44 LEU51      -0.0600 DICT
    668 CD1        -9.6082   12.1880   -4.0065 C.3      44 LEU51      -0.1800 DICT
    669 CD2       -11.3127   13.0187   -5.7367 C.3      44 LEU51      -0.1800 DICT
    670 H         -12.9154    8.1943   -4.0172 H        44 LEU51       0.3000 DICT
    671 HA        -10.5541    9.6979   -3.0999 H        44 LEU51       0.0600 DICT
    672 HB3       -12.5276   10.6932   -5.2047 H        44 LEU51       0.0600 DICT
    673 HB2       -10.8898   10.2448   -5.5450 H        44 LEU51       0.0600 DICT
    674 HG        -11.7004   12.5348   -3.7112 H        44 LEU51       0.0600 DICT
    675 HD11       -9.0243   12.9564   -4.5130 H        44 LEU51       0.0600 DICT
    676 HD12       -9.5728   12.4139   -2.9405 H        44 LEU51       0.0600 DICT
    677 HD13       -9.0856   11.2428   -4.1566 H        44 LEU51       0.0600 DICT
    678 HD21      -11.8942   13.9011   -5.4681 H        44 LEU51       0.0600 DICT
    679 HD22      -10.3881   13.3650   -6.1978 H        44 LEU51       0.0600 DICT
    680 HD23      -11.8727   12.4990   -6.5151 H        44 LEU51       0.0600 DICT
    681 N         -11.9731   10.7623   -1.3618 N.am     45 GLY52      -0.5000 BACKBONE|DICT|DIRECT
    682 CA        -12.7417   11.2806   -0.2271 C.3      45 GLY52       0.0800 BACKBONE|DICT|DIRECT
    683 C         -13.1556   10.1909    0.7792 C.2      45 GLY52       0.5000 BACKBONE|DICT|DIRECT
    684 O         -13.9012   10.4989    1.7067 O.2      45 GLY52      -0.5000 BACKBONE|DICT|DIRECT
    685 H         -10.9702   10.8718   -1.3207 H        45 GLY52       0.3000 DICT
    686 HA3       -13.6304   11.8070   -0.5775 H        45 GLY52       0.0600 DICT
    687 HA2       -12.1293   12.0165    0.2944 H        45 GLY52       0.0600 DICT
    688 N         -12.6827    8.9405    0.6190 N.am     46 PHE53      -0.5000 BACKBONE|DICT|DIRECT
    689 CA        -12.9541    7.8062    1.5128 C.3      46 PHE53       0.1400 BACKBONE|DICT|DIRECT
    690 C         -12.3002    7.9014    2.9062 C.2      46 PHE53       0.5000 BACKBONE|DICT|DIRECT
    691 O         -12.7969    7.2649    3.8350 O.2      46 PHE53      -0.5000 BACKBONE|DICT|DIRECT
    692 CB        -12.6127    6.4790    0.7968 C.3      46 PHE53      -0.0050 DICT
    693 CG        -13.7369    5.9079   -0.0561 C.ar     46 PHE53      -0.1150 DICT
    694 CD1       -14.3190    6.6580   -1.1018 C.ar     46 PHE53      -0.1150 DICT
    695 CD2       -14.2035    4.5976    0.1808 C.ar     46 PHE53      -0.1150 DICT
    696 CE1       -15.3576    6.1171   -1.8461 C.ar     46 PHE53      -0.1150 DICT
    697 CE2       -15.2486    4.0791   -0.5698 C.ar     46 PHE53      -0.1150 DICT
    698 CZ        -15.8279    4.8411   -1.5730 C.ar     46 PHE53      -0.1150 DICT
    699 H         -12.0862    8.7455   -0.1719 H        46 PHE53       0.3000 DICT
    700 HA        -14.0259    7.7976    1.7147 H        46 PHE53       0.0600 DICT
    701 HB3       -12.3392    5.7227    1.5344 H        46 PHE53       0.0600 DICT
    702 HB2       -11.7301    6.6009    0.1671 H        46 PHE53       0.0600 DICT
    703 HD1       -13.9725    7.6544   -1.3281 H        46 PHE53       0.1150 DICT
    704 HD2       -13.7572    3.9910    0.9521 H        46 PHE53       0.1150 DICT
    705 HE1       -15.8126    6.6911   -2.6374 H        46 PHE53       0.1150 DICT
    706 HE2       -15.6093    3.0800   -0.3747 H        46 PHE53       0.1150 DICT
    707 HZ        -16.6398    4.4358   -2.1536 H        46 PHE53       0.1150 DICT
    708 N         -11.2335    8.7087    3.0356 N.am     47 GLN54      -0.5000 BACKBONE|DICT|DIRECT
    709 CA        -10.5867    9.0519    4.3019 C.3      47 GLN54       0.1400 BACKBONE|DICT|DIRECT
    710 C         -11.3280   10.2135    4.9788 C.2      47 GLN54       0.5000 BACKBONE|DICT|DIRECT
    711 O         -11.0058   11.3752    4.7267 O.2      47 GLN54      -0.5000 BACKBONE|DICT|DIRECT
    712 CB         -9.0930    9.3519    4.0508 C.3      47 GLN54      -0.1200 DICT
    713 CG         -8.3001    8.0607    3.7835 C.3      47 GLN54      -0.1200 DICT
    714 CD         -6.7987    8.2552    3.5776 C.2      47 GLN54       0.5000 DICT
    715 OE1        -6.3279    9.3497    3.2761 O.2      47 GLN54      -0.5000 DICT
    716 NE2        -6.0394    7.1675    3.7263 N.am     47 GLN54      -0.7600 DICT
    717 H         -10.8924    9.2009    2.2231 H        47 GLN54       0.3000 DICT
    718 HA        -10.6393    8.1986    4.9784 H        47 GLN54       0.0600 DICT
    719 HB3        -8.6658    9.8486    4.9240 H        47 GLN54       0.0600 DICT
    720 HB2        -8.9832   10.0479    3.2171 H        47 GLN54       0.0600 DICT
    721 HG3        -8.7026    7.5355    2.9166 H        47 GLN54       0.0600 DICT
    722 HG2        -8.4271    7.4081    4.6445 H        47 GLN54       0.0600 DICT
    723 HE22       -5.0402    7.2246    3.5973 H        47 GLN54       0.3800 DICT
    724 HE21       -6.4602    6.2810    3.9756 H        47 GLN54       0.3800 DICT
    725 N         -12.3354    9.8666    5.7970 N.am     48 LEU55      -0.5000 BACKBONE|DICT|DIRECT
    726 CA        -13.2133   10.8219    6.4723 C.3      48 LEU55       0.1400 BACKBONE|DICT|DIRECT
    727 C         -12.5661   11.3903    7.7515 C.2      48 LEU55       0.5000 BACKBONE|DICT|DIRECT
    728 O         -11.8702   10.6471    8.4469 O.2      48 LEU55      -0.5000 BACKBONE|DICT|DIRECT
    729 CB        -14.5283   10.1088    6.8641 C.3      48 LEU55      -0.1200 DICT
    730 CG        -15.3976    9.6531    5.6754 C.3      48 LEU55      -0.0600 DICT
    731 CD1       -16.5860    8.7978    6.1575 C.3      48 LEU55      -0.1800 DICT
    732 CD2       -15.8564   10.8462    4.8169 C.3      48 LEU55      -0.1800 DICT
    733 H         -12.5430    8.8891    5.9498 H        48 LEU55       0.3000 DICT
    734 HA        -13.4207   11.6154    5.7563 H        48 LEU55       0.0600 DICT
    735 HB3       -15.1318   10.7700    7.4889 H        48 LEU55       0.0600 DICT
    736 HB2       -14.2921    9.2562    7.4980 H        48 LEU55       0.0600 DICT
    737 HG        -14.7887    9.0037    5.0448 H        48 LEU55       0.0600 DICT
    738 HD11      -16.7560    7.9558    5.4883 H        48 LEU55       0.0600 DICT
    739 HD12      -16.4170    8.3884    7.1538 H        48 LEU55       0.0600 DICT
    740 HD13      -17.5137    9.3677    6.2008 H        48 LEU55       0.0600 DICT
    741 HD21      -16.9076   10.7821    4.5528 H        48 LEU55       0.0600 DICT
    742 HD22      -15.7213   11.8001    5.3257 H        48 LEU55       0.0600 DICT
    743 HD23      -15.2919   10.8906    3.8873 H        48 LEU55       0.0600 DICT
    744 N         -12.8746   12.6660    8.0913 N.am     49 PRO56      -0.1400 BACKBONE|DICT|DIRECT
    745 CA        -12.6266   13.1910    9.4472 C.3      49 PRO56       0.0100 BACKBONE|DICT|DIRECT
    746 C         -13.5970   12.5702   10.4842 C.2      49 PRO56       0.5000 BACKBONE|DICT|DIRECT
    747 O         -14.6447   12.0548   10.0892 O.2      49 PRO56      -0.5000 BACKBONE|DICT|DIRECT
    748 CB        -12.8684   14.7008    9.2710 C.3      49 PRO56      -0.1200 DICT
    749 CG        -13.9349   14.7961    8.1929 C.3      49 PRO56      -0.1200 DICT
    750 CD        -13.5940   13.6398    7.2620 C.3      49 PRO56      -0.0500 DICT
    751 HA        -11.5924   13.0007    9.7375 H        49 PRO56       0.0600 DICT
    752 HB3       -11.9497   15.1741    8.9220 H        49 PRO56       0.0600 DICT
    753 HB2       -13.1697   15.2116   10.1865 H        49 PRO56       0.0600 DICT
    754 HG3       -13.9655   15.7638    7.6921 H        49 PRO56       0.0600 DICT
    755 HG2       -14.9153   14.6194    8.6373 H        49 PRO56       0.0600 DICT
    756 HD2       -14.5053   13.2391    6.8183 H        49 PRO56       0.0600 DICT
    757 HD3       -12.9327   13.9720    6.4606 H        49 PRO56       0.0600 DICT
    758 N         -13.2609   12.6541   11.7925 N.am     50 PRO57      -0.1400 BACKBONE|DICT|DIRECT
    759 CA        -14.1023   12.0831   12.8638 C.3      50 PRO57       0.0100 BACKBONE|DICT|DIRECT
    760 C         -15.4837   12.7481   13.0269 C.2      50 PRO57       0.5000 BACKBONE|DICT|DIRECT
    761 O         -16.4226   12.0698   13.4389 O.2      50 PRO57      -0.5000 BACKBONE|DICT|DIRECT
    762 CB        -13.2353   12.2288   14.1248 C.3      50 PRO57      -0.1200 DICT
    763 CG        -12.3277   13.4138   13.8314 C.3      50 PRO57      -0.1200 DICT
    764 CD        -12.0521   13.2737   12.3385 C.3      50 PRO57      -0.0500 DICT
    765 HA        -14.2695   11.0226   12.6715 H        50 PRO57       0.0600 DICT
    766 HB3       -12.6324   11.3283   14.2509 H        50 PRO57       0.0600 DICT
    767 HB2       -13.8106   12.3636   15.0422 H        50 PRO57       0.0600 DICT
    768 HG3       -11.4227   13.4299   14.4392 H        50 PRO57       0.0600 DICT
    769 HG2       -12.8728   14.3409   14.0161 H        50 PRO57       0.0600 DICT
    770 HD2       -11.8177   14.2406   11.8930 H        50 PRO57       0.0600 DICT
    771 HD3       -11.2090   12.6029   12.1667 H        50 PRO57       0.0600 DICT
    772 N         -15.5816   14.0405   12.6780 N.am     51 LEU58      -0.5000 BACKBONE|DICT|DIRECT
    773 CA        -16.8113   14.8290   12.6894 C.3      51 LEU58       0.1400 BACKBONE|DICT|DIRECT
    774 C         -17.0273   15.3751   11.2626 C.2      51 LEU58       0.5000 BACKBONE|DICT|DIRECT
    775 O         -16.0718   15.9119   10.6975 O.2      51 LEU58      -0.5000 BACKBONE|DICT|DIRECT
    776 CB        -16.6381   15.9911   13.6933 C.3      51 LEU58      -0.1200 DICT
    777 CG        -16.4942   15.5544   15.1708 C.3      51 LEU58      -0.0600 DICT
    778 CD1       -16.2287   16.7725   16.0801 C.3      51 LEU58      -0.1800 DICT
    779 CD2       -17.6894   14.7093   15.6649 C.3      51 LEU58      -0.1800 DICT
    780 H         -14.7648   14.5195   12.3279 H        51 LEU58       0.3000 DICT
    781 HA        -17.6418   14.2079   13.0086 H        51 LEU58       0.0600 DICT
    782 HB3       -17.4968   16.6597   13.6132 H        51 LEU58       0.0600 DICT
    783 HB2       -15.7682   16.5868   13.4096 H        51 LEU58       0.0600 DICT
    784 HG        -15.6065   14.9242   15.2430 H        51 LEU58       0.0600 DICT
    785 HD11      -15.3235   16.6245   16.6700 H        51 LEU58       0.0600 DICT
    786 HD12      -16.0900   17.6891   15.5059 H        51 LEU58       0.0600 DICT
    787 HD13      -17.0435   16.9617   16.7794 H        51 LEU58       0.0600 DICT
    788 HD21      -17.9929   14.9625   16.6804 H        51 LEU58       0.0600 DICT
    789 HD22      -18.5678   14.8325   15.0308 H        51 LEU58       0.0600 DICT
    790 HD23      -17.4352   13.6488   15.6677 H        51 LEU58       0.0600 DICT
    791 N         -18.2483   15.2508   10.6879 N.am     52 PRO59      -0.1400 BACKBONE|DICT|DIRECT
    792 CA        -19.4838   14.7228   11.3029 C.3      52 PRO59       0.0100 BACKBONE|DICT|DIRECT
    793 C         -19.5166   13.1864   11.4123 C.2      52 PRO59       0.5000 BACKBONE|DICT|DIRECT
    794 O         -18.9315   12.4958   10.5770 O.2      52 PRO59      -0.5000 BACKBONE|DICT|DIRECT
    795 CB        -20.5852   15.2331   10.3582 C.3      52 PRO59      -0.1200 DICT
    796 CG        -19.9185   15.2999    8.9942 C.3      52 PRO59      -0.1200 DICT
    797 CD        -18.5036   15.7512    9.3347 C.3      52 PRO59      -0.0500 DICT
    798 HA        -19.6316   15.1578   12.2932 H        52 PRO59       0.0600 DICT
    799 HB3       -20.8893   16.2343   10.6669 H        52 PRO59       0.0600 DICT
    800 HB2       -21.4819   14.6108   10.3506 H        52 PRO59       0.0600 DICT
    801 HG3       -20.4269   15.9604    8.2915 H        52 PRO59       0.0600 DICT
    802 HG2       -19.8879   14.3014    8.5549 H        52 PRO59       0.0600 DICT
    803 HD2       -17.7793   15.3788    8.6082 H        52 PRO59       0.0600 DICT
    804 HD3       -18.4444   16.8406    9.3471 H        52 PRO59       0.0600 DICT
    805 N         -20.2121   12.6968   12.4523 N.am     53 GLU60      -0.5000 BACKBONE|DICT|DIRECT
    806 CA        -20.4521   11.2737   12.6939 C.3      53 GLU60       0.1400 BACKBONE|DICT|DIRECT
    807 C         -21.4594   10.6659   11.6996 C.2      53 GLU60       0.5000 BACKBONE|DICT|DIRECT
    808 O         -22.3520   11.3573   11.2067 O.2      53 GLU60      -0.5000 BACKBONE|DICT|DIRECT
    809 CB        -20.9410   11.0598   14.1384 C.3      53 GLU60      -0.1200 DICT
    810 CG        -19.9413   11.5187   15.2165 C.3      53 GLU60      -0.2200 DICT
    811 CD        -20.3692   11.0601   16.6143 C.2      53 GLU60       0.7000 DICT
    812 OE1       -21.2879   11.7009   17.1705 O.co2    53 GLU60      -0.8000 DICT
    813 OE2       -19.7808   10.0692   17.1009 O.co2    53 GLU60      -0.8000 DICT
    814 H         -20.6571   13.3314   13.0987 H        53 GLU60       0.3000 DICT
    815 HA        -19.4996   10.7518   12.5761 H        53 GLU60       0.0600 DICT
    816 HB3       -21.1606   10.0012   14.2840 H        53 GLU60       0.0600 DICT
    817 HB2       -21.8877   11.5824   14.2837 H        53 GLU60       0.0600 DICT
    818 HG3       -19.8520   12.6056   15.2101 H        53 GLU60       0.0600 DICT
    819 HG2       -18.9459   11.1348   14.9943 H        53 GLU60       0.0600 DICT
    820 N         -21.2825    9.3615   11.4554 N.am     54 LEU61      -0.5000 BACKBONE|DICT|DIRECT
    821 CA        -22.0416    8.5351   10.5228 C.3      54 LEU61       0.1400 BACKBONE|DICT|DIRECT
    822 C         -23.0509    7.6795   11.3083 C.2      54 LEU61       0.5000 BACKBONE|DICT|DIRECT
    823 O         -22.7284    7.2149   12.4008 O.2      54 LEU61      -0.5000 BACKBONE|DICT|DIRECT
    824 CB        -21.0486    7.6137    9.7748 C.3      54 LEU61      -0.1200 DICT
    825 CG        -20.2162    8.2741    8.6515 C.3      54 LEU61      -0.0600 DICT
    826 CD1       -19.2805    9.4038    9.1237 C.3      54 LEU61      -0.1800 DICT
    827 CD2       -19.4282    7.2098    7.8594 C.3      54 LEU61      -0.1800 DICT
    828 H         -20.5477    8.8752   11.9550 H        54 LEU61       0.3000 DICT
    829 HA        -22.5790    9.1558    9.8028 H        54 LEU61       0.0600 DICT
    830 HB3       -21.6303    6.8217    9.3056 H        54 LEU61       0.0600 DICT
    831 HB2       -20.3860    7.1186   10.4870 H        54 LEU61       0.0600 DICT
    832 HG        -20.9373    8.7147    7.9645 H        54 LEU61       0.0600 DICT
    833 HD11      -18.3650    9.4525    8.5359 H        54 LEU61       0.0600 DICT
    834 HD12      -19.7693   10.3734    9.0263 H        54 LEU61       0.0600 DICT
    835 HD13      -18.9825    9.2805   10.1649 H        54 LEU61       0.0600 DICT
    836 HD21      -19.4704    7.4051    6.7885 H        54 LEU61       0.0600 DICT
    837 HD22      -18.3759    7.1821    8.1439 H        54 LEU61       0.0600 DICT
    838 HD23      -19.8211    6.2068    8.0146 H        54 LEU61       0.0600 DICT
    839 N         -24.2410    7.4562   10.7257 N.am     55 ARG62      -0.5000 BACKBONE|DICT|DIRECT
    840 CA        -25.2956    6.6184   11.3064 C.3      55 ARG62       0.1400 BACKBONE|DICT|DIRECT
    841 C         -25.0148    5.1292   11.0553 C.2      55 ARG62       0.5000 BACKBONE|DICT|DIRECT
    842 O         -25.0653    4.6941    9.9066 O.2      55 ARG62      -0.5000 BACKBONE|DICT|DIRECT
    843 CB        -26.6653    7.0128   10.7084 C.3      55 ARG62      -0.1200 DICT
    844 CG        -27.1422    8.4171   11.1123 C.3      55 ARG62      -0.0500 DICT
    845 CD        -27.7364    8.4551   12.5310 C.3      55 ARG62       0.1900 DICT
    846 NE        -27.9774    9.8310   12.9961 N.pl3    55 ARG62      -0.7000 DICT
    847 CZ        -28.5611   10.1993   14.1528 C.cat    55 ARG62       0.6399 DICT
    848 NH1       -29.0519    9.3046   15.0247 N.pl3    55 ARG62      -0.8000 DICT
    849 NH2       -28.6545   11.5024   14.4447 N.pl3    55 ARG62      -0.8000 DICT
    850 H         -24.4325    7.8494    9.8156 H        55 ARG62       0.3000 DICT
    851 HA        -25.3279    6.7832   12.3850 H        55 ARG62       0.0600 DICT
    852 HB3       -27.4239    6.2908   11.0173 H        55 ARG62       0.0600 DICT
    853 HB2       -26.6256    6.9481    9.6211 H        55 ARG62       0.0600 DICT
    854 HG3       -27.9540    8.6475   10.4211 H        55 ARG62       0.0600 DICT
    855 HG2       -26.3886    9.1890   10.9478 H        55 ARG62       0.0600 DICT
    856 HD3       -27.1780    7.8535   13.2492 H        55 ARG62       0.0600 DICT
    857 HD2       -28.7331    8.0169   12.4719 H        55 ARG62       0.0600 DICT
    858 HE        -27.6566   10.5594   12.3751 H        55 ARG62       0.4400 DICT
    859 HH12      -29.4848    9.6042   15.8858 H        55 ARG62       0.4600 DICT
    860 HH11      -29.0593    8.3218   14.7877 H        55 ARG62       0.4600 DICT
    861 HH22      -29.0791   11.8018   15.3108 H        55 ARG62       0.4600 DICT
    862 HH21      -28.2912   12.1982   13.8095 H        55 ARG62       0.4600 DICT
    863 N         -24.7703    4.3833   12.1432 N.am     56 LEU63      -0.5000 BACKBONE|DICT|DIRECT
    864 CA        -24.6549    2.9278   12.1654 C.3      56 LEU63       0.1400 BACKBONE|DICT|DIRECT
    865 C         -25.9788    2.3599   12.7046 C.2      56 LEU63       0.5000 BACKBONE|DICT|DIRECT
    866 O         -26.2920    2.5898   13.8708 O.2      56 LEU63      -0.5000 BACKBONE|DICT|DIRECT
    867 CB        -23.4562    2.5376   13.0611 C.3      56 LEU63      -0.1200 DICT
    868 CG        -23.1178    1.0294   13.0422 C.3      56 LEU63      -0.0600 DICT
    869 CD1       -22.5494    0.5969   11.6797 C.3      56 LEU63      -0.1800 DICT
    870 CD2       -22.1793    0.6413   14.2012 C.3      56 LEU63      -0.1800 DICT
    871 H         -24.7535    4.8276   13.0534 H        56 LEU63       0.3000 DICT
    872 HA        -24.4746    2.5512   11.1590 H        56 LEU63       0.0600 DICT
    873 HB3       -23.6659    2.8543   14.0838 H        56 LEU63       0.0600 DICT
    874 HB2       -22.5729    3.1029   12.7599 H        56 LEU63       0.0600 DICT
    875 HG        -24.0383    0.4694   13.2032 H        56 LEU63       0.0600 DICT
    876 HD11      -21.8970   -0.2727   11.7631 H        56 LEU63       0.0600 DICT
    877 HD12      -23.3526    0.3444   10.9880 H        56 LEU63       0.0600 DICT
    878 HD13      -21.9684    1.3916   11.2202 H        56 LEU63       0.0600 DICT
    879 HD21      -22.5607   -0.2258   14.7408 H        56 LEU63       0.0600 DICT
    880 HD22      -21.1773    0.3906   13.8555 H        56 LEU63       0.0600 DICT
    881 HD23      -22.0756    1.4442   14.9300 H        56 LEU63       0.0600 DICT
    882 N         -26.7299    1.6493   11.8505 N.am     57 ARG64      -0.5000 BACKBONE|DICT|DIRECT
    883 CA        -28.0789    1.1615   12.1376 C.3      57 ARG64       0.1400 BACKBONE|DICT|DIRECT
    884 C         -28.1732   -0.3529   11.9182 C.2      57 ARG64       0.5000 BACKBONE|DICT|DIRECT
    885 O         -27.8446   -0.8152   10.8283 O.2      57 ARG64      -0.5000 BACKBONE|DICT|DIRECT
    886 CB        -29.0715    1.9264   11.2254 C.3      57 ARG64      -0.1200 DICT
    887 CG        -30.5246    1.4116   11.2640 C.3      57 ARG64      -0.0500 DICT
    888 CD        -31.4844    2.2156   10.3755 C.3      57 ARG64       0.1900 DICT
    889 NE        -32.8796    1.7838   10.5659 N.pl3    57 ARG64      -0.7000 DICT
    890 CZ        -33.7192    2.1738   11.5437 C.cat    57 ARG64       0.6399 DICT
    891 NH1       -33.3725    3.0907   12.4605 N.pl3    57 ARG64      -0.8000 DICT
    892 NH2       -34.9392    1.6257   11.6043 N.pl3    57 ARG64      -0.8000 DICT
    893 H         -26.3988    1.4974   10.9052 H        57 ARG64       0.3000 DICT
    894 HA        -28.3505    1.3594   13.1742 H        57 ARG64       0.0600 DICT
    895 HB3       -28.7234    1.8775   10.1919 H        57 ARG64       0.0600 DICT
    896 HB2       -29.0546    2.9835   11.4929 H        57 ARG64       0.0600 DICT
    897 HG3       -30.9004    1.2984   12.2825 H        57 ARG64       0.0600 DICT
    898 HG2       -30.5055    0.4085   10.8395 H        57 ARG64       0.0600 DICT
    899 HD3       -31.2727    1.9553    9.3378 H        57 ARG64       0.0600 DICT
    900 HD2       -31.3388    3.2931   10.4475 H        57 ARG64       0.0600 DICT
    901 HE        -33.2017    1.0756    9.9227 H        57 ARG64       0.4400 DICT
    902 HH12      -33.9993    3.3291   13.2154 H        57 ARG64       0.4600 DICT
    903 HH11      -32.4706    3.5486   12.4051 H        57 ARG64       0.4600 DICT
    904 HH22      -35.5765    1.8893   12.3422 H        57 ARG64       0.4600 DICT
    905 HH21      -35.2287    0.9369   10.9253 H        57 ARG64       0.4600 DICT
    906 N         -28.7535   -1.0628   12.9012 N.am     58 ASN65      -0.5000 BACKBONE|DICT|DIRECT
    907 CA        -29.3385   -2.3901   12.7098 C.3      58 ASN65       0.1400 BACKBONE|DICT|DIRECT
    908 C         -30.7584   -2.1887   12.1515 C.2      58 ASN65       0.5000 BACKBONE|DICT|DIRECT
    909 O         -31.6351   -1.7429   12.8902 O.2      58 ASN65      -0.5000 BACKBONE|DICT|DIRECT
    910 CB        -29.3336   -3.1591   14.0549 C.3      58 ASN65      -0.1200 DICT
    911 CG        -29.8749   -4.5975   13.9882 C.2      58 ASN65       0.5000 DICT
    912 OD1       -30.1227   -5.1451   12.9153 O.2      58 ASN65      -0.5000 DICT
    913 ND2       -30.0640   -5.2184   15.1520 N.am     58 ASN65      -0.7600 DICT
    914 H         -29.0223   -0.5932   13.7566 H        58 ASN65       0.3000 DICT
    915 HA        -28.7371   -2.9540   11.9955 H        58 ASN65       0.0600 DICT
    916 HB3       -29.8972   -2.6048   14.8082 H        58 ASN65       0.0600 DICT
    917 HB2       -28.3104   -3.2222   14.4237 H        58 ASN65       0.0600 DICT
    918 HD22      -30.4654   -6.1465   15.1772 H        58 ASN65       0.3800 DICT
    919 HD21      -29.8602   -4.7413   16.0210 H        58 ASN65       0.3800 DICT
    920 N         -30.9479   -2.5035   10.8598 N.am     59 ASN66      -0.5000 BACKBONE|DICT|DIRECT
    921 CA        -32.2386   -2.4019   10.1634 C.3      59 ASN66       0.1400 BACKBONE|DICT|DIRECT
    922 C         -33.0798   -3.6966   10.2402 C.2      59 ASN66       0.5000 BACKBONE|DICT|DIRECT
    923 O         -34.1422   -3.7509    9.6226 O.2      59 ASN66      -0.5000 BACKBONE|DICT|DIRECT
    924 CB        -32.0262   -1.8712    8.7186 C.3      59 ASN66      -0.1200 DICT
    925 CG        -31.1080   -2.6968    7.8030 C.2      59 ASN66       0.5000 DICT
    926 OD1       -31.0963   -3.9234    7.8474 O.2      59 ASN66      -0.5000 DICT
    927 ND2       -30.3495   -2.0181    6.9395 N.am     59 ASN66      -0.7600 DICT
    928 H         -30.1741   -2.8694   10.3194 H        59 ASN66       0.3000 DICT
    929 HA        -32.8280   -1.6367   10.6720 H        59 ASN66       0.0600 DICT
    930 HB3       -31.6135   -0.8633    8.7865 H        59 ASN66       0.0600 DICT
    931 HB2       -32.9881   -1.7600    8.2167 H        59 ASN66       0.0600 DICT
    932 HD22      -29.7419   -2.5101    6.2994 H        59 ASN66       0.3800 DICT
    933 HD21      -30.3799   -1.0094    6.9118 H        59 ASN66       0.3800 DICT
    934 N         -32.5986   -4.7054   10.9879 N.am     60 GLY67      -0.5000 BACKBONE|DICT|DIRECT
    935 CA        -33.2463   -6.0036   11.1741 C.3      60 GLY67       0.0800 BACKBONE|DICT|DIRECT
    936 C         -32.7887   -7.0332   10.1318 C.2      60 GLY67       0.5000 BACKBONE|DICT|DIRECT
    937 O         -32.9470   -8.2277   10.3709 O.2      60 GLY67      -0.5000 BACKBONE|DICT|DIRECT
    938 H         -31.7164   -4.5767   11.4653 H        60 GLY67       0.3000 DICT
    939 HA3       -34.3322   -5.9139   11.1239 H        60 GLY67       0.0600 DICT
    940 HA2       -32.9984   -6.3686   12.1709 H        60 GLY67       0.0600 DICT
    941 N         -32.2051   -6.5936    9.0051 N.am     61 HIS68      -0.5000 BACKBONE|DICT|DIRECT
    942 CA        -31.6818   -7.4515    7.9404 C.3      61 HIS68       0.1400 BACKBONE|DICT|DIRECT
    943 C         -30.1483   -7.4176    7.8688 C.2      61 HIS68       0.5000 BACKBONE|DICT|DIRECT
    944 O         -29.5770   -8.3025    7.2355 O.2      61 HIS68      -0.5000 BACKBONE|DICT|DIRECT
    945 CB        -32.2873   -7.0204    6.5925 C.3      61 HIS68      -0.2970 DICT
    946 CG        -33.7940   -7.0016    6.5657 C.2      61 HIS68       0.5040 DICT
    947 ND1       -34.5288   -5.8152    6.4710 N.pl3    61 HIS68      -0.5640 DICT
    948 CD2       -34.6680   -8.0680    6.6206 C.2      61 HIS68      -0.2610 DICT
    949 CE1       -35.7963   -6.2033    6.4675 C.2      61 HIS68       0.1820 DICT
    950 NE2       -35.9376   -7.5257    6.5518 N.2      61 HIS68      -0.2910 DICT
    951 H         -32.1164   -5.5980    8.8527 H        61 HIS68       0.3000 DICT
    952 HA        -31.9738   -8.4895    8.1081 H        61 HIS68       0.0600 DICT
    953 HB3       -31.9496   -7.6909    5.8032 H        61 HIS68       0.0600 DICT
    954 HB2       -31.9313   -6.0264    6.3197 H        61 HIS68       0.0600 DICT
    955 HD2       -34.4940   -9.1312    6.6907 H        61 HIS68       0.1830 DICT
    956 HE1       -36.6289   -5.5187    6.3949 H        61 HIS68       0.0980 DICT
    957 N         -29.5126   -6.4146    8.4972 N.am     62 SER69      -0.5000 BACKBONE|DICT|DIRECT
    958 CA        -28.0847   -6.1181    8.4056 C.3      62 SER69       0.1400 BACKBONE|DICT|DIRECT
    959 C         -27.7389   -4.9476    9.3462 C.2      62 SER69       0.5000 BACKBONE|DICT|DIRECT
    960 O         -28.6149   -4.1400    9.6603 O.2      62 SER69      -0.5000 BACKBONE|DICT|DIRECT
    961 CB        -27.7495   -5.7490    6.9394 C.3      62 SER69       0.1450 DICT
    962 OG        -26.3847   -5.4762    6.7437 O.3      62 SER69      -0.6830 DICT
    963 H         -30.0578   -5.7263    8.9978 H        62 SER69       0.3000 DICT
    964 HA        -27.5236   -7.0025    8.7086 H        62 SER69       0.0600 DICT
    965 HB3       -28.3196   -4.8700    6.6408 H        62 SER69       0.0600 DICT
    966 HB2       -28.0072   -6.5484    6.2479 H        62 SER69       0.0600 DICT
    967 HG        -25.9122   -6.3088    6.6244 H        62 SER69       0.4180 DICT
    968 N         -26.4459   -4.8275    9.6981 N.am     63 VAL70      -0.5000 BACKBONE|DICT|DIRECT
    969 CA        -25.8526   -3.5699   10.1530 C.3      63 VAL70       0.1400 BACKBONE|DICT|DIRECT
    970 C         -25.4269   -2.7435    8.9230 C.2      63 VAL70       0.5000 BACKBONE|DICT|DIRECT
    971 O         -24.6974   -3.2570    8.0757 O.2      63 VAL70      -0.5000 BACKBONE|DICT|DIRECT
    972 CB        -24.6401   -3.7716   11.1125 C.3      63 VAL70      -0.0600 DICT
    973 CG1       -23.5123   -4.6801   10.5832 C.3      63 VAL70      -0.1800 DICT
    974 CG2       -24.0401   -2.4337   11.5777 C.3      63 VAL70      -0.1800 DICT
    975 H         -25.7859   -5.5282    9.3950 H        63 VAL70       0.3000 DICT
    976 HA        -26.6037   -3.0151   10.7143 H        63 VAL70       0.0600 DICT
    977 HB        -25.0335   -4.2501   12.0058 H        63 VAL70       0.0600 DICT
    978 HG11      -22.7406   -4.8217   11.3401 H        63 VAL70       0.0600 DICT
    979 HG12      -23.8869   -5.6678   10.3318 H        63 VAL70       0.0600 DICT
    980 HG13      -23.0205   -4.2692    9.7022 H        63 VAL70       0.0600 DICT
    981 HG21      -23.2953   -2.5795   12.3569 H        63 VAL70       0.0600 DICT
    982 HG22      -23.5377   -1.9230   10.7572 H        63 VAL70       0.0600 DICT
    983 HG23      -24.8079   -1.7680   11.9728 H        63 VAL70       0.0600 DICT
    984 N         -25.8980   -1.4887    8.8581 N.am     64 GLN71      -0.5000 BACKBONE|DICT|DIRECT
    985 CA        -25.6283   -0.5486    7.7754 C.3      64 GLN71       0.1400 BACKBONE|DICT|DIRECT
    986 C         -25.0410    0.7489    8.3456 C.2      64 GLN71       0.5000 BACKBONE|DICT|DIRECT
    987 O         -25.7007    1.4156    9.1410 O.2      64 GLN71      -0.5000 BACKBONE|DICT|DIRECT
    988 CB        -26.9279   -0.2937    6.9780 C.3      64 GLN71      -0.1200 DICT
    989 CG        -26.7468    0.6647    5.7790 C.3      64 GLN71      -0.1200 DICT
    990 CD        -28.0474    0.9218    5.0197 C.2      64 GLN71       0.5000 DICT
    991 OE1       -28.5455    2.0441    5.0006 O.2      64 GLN71      -0.5000 DICT
    992 NE2       -28.5983   -0.1053    4.3726 N.am     64 GLN71      -0.7600 DICT
    993 H         -26.5067   -1.1501    9.5939 H        64 GLN71       0.3000 DICT
    994 HA        -24.8980   -0.9808    7.0934 H        64 GLN71       0.0600 DICT
    995 HB3       -27.6954    0.1011    7.6466 H        64 GLN71       0.0600 DICT
    996 HB2       -27.3081   -1.2511    6.6184 H        64 GLN71       0.0600 DICT
    997 HG3       -26.0089    0.2674    5.0834 H        64 GLN71       0.0600 DICT
    998 HG2       -26.3607    1.6296    6.1094 H        64 GLN71       0.0600 DICT
    999 HE22      -29.4420    0.0333    3.8366 H        64 GLN71       0.3800 DICT
   1000 HE21      -28.1732   -1.0232    4.3865 H        64 GLN71       0.3800 DICT
   1001 N         -23.8403    1.1017    7.8652 N.am     65 LEU72      -0.5000 BACKBONE|DICT|DIRECT
   1002 CA        -23.1922    2.3933    8.0583 C.3      65 LEU72       0.1400 BACKBONE|DICT|DIRECT
   1003 C         -23.5627    3.3023    6.8740 C.2      65 LEU72       0.5000 BACKBONE|DICT|DIRECT
   1004 O         -23.1909    2.9949    5.7423 O.2      65 LEU72      -0.5000 BACKBONE|DICT|DIRECT
   1005 CB        -21.6635    2.1708    8.1453 C.3      65 LEU72      -0.1200 DICT
   1006 CG        -20.8201    3.4490    8.3573 C.3      65 LEU72      -0.0600 DICT
   1007 CD1       -21.0842    4.0736    9.7380 C.3      65 LEU72      -0.1800 DICT
   1008 CD2       -19.3177    3.1803    8.1281 C.3      65 LEU72      -0.1800 DICT
   1009 H         -23.4029    0.5044    7.1748 H        65 LEU72       0.3000 DICT
   1010 HA        -23.5305    2.8395    8.9924 H        65 LEU72       0.0600 DICT
   1011 HB3       -21.3396    1.6926    7.2241 H        65 LEU72       0.0600 DICT
   1012 HB2       -21.4375    1.4537    8.9347 H        65 LEU72       0.0600 DICT
   1013 HG        -21.1056    4.1892    7.6096 H        65 LEU72       0.0600 DICT
   1014 HD11      -20.2849    4.7534   10.0311 H        65 LEU72       0.0600 DICT
   1015 HD12      -22.0159    4.6385    9.7400 H        65 LEU72       0.0600 DICT
   1016 HD13      -21.1635    3.3187   10.5164 H        65 LEU72       0.0600 DICT
   1017 HD21      -18.7080    3.4562    8.9884 H        65 LEU72       0.0600 DICT
   1018 HD22      -19.1139    2.1306    7.9143 H        65 LEU72       0.0600 DICT
   1019 HD23      -18.9463    3.7562    7.2813 H        65 LEU72       0.0600 DICT
   1020 N         -24.2590    4.4130    7.1546 N.am     66 THR73      -0.5000 BACKBONE|DICT|DIRECT
   1021 CA        -24.5810    5.4457    6.1683 C.3      66 THR73       0.1400 BACKBONE|DICT|DIRECT
   1022 C         -23.3563    6.3479    5.9292 C.2      66 THR73       0.5000 BACKBONE|DICT|DIRECT
   1023 O         -22.7893    6.8639    6.8930 O.2      66 THR73      -0.5000 BACKBONE|DICT|DIRECT
   1024 CB        -25.7567    6.3363    6.6446 C.3      66 THR73       0.2050 DICT
   1025 OG1       -26.8955    5.5224    6.8500 O.3      66 THR73      -0.6830 DICT
   1026 CG2       -26.1590    7.4596    5.6688 C.3      66 THR73      -0.1800 DICT
   1027 H         -24.5263    4.6047    8.1124 H        66 THR73       0.3000 DICT
   1028 HA        -24.8658    4.9665    5.2306 H        66 THR73       0.0600 DICT
   1029 HB        -25.5028    6.7861    7.6051 H        66 THR73       0.0600 DICT
   1030 HG1       -26.6876    4.8685    7.5222 H        66 THR73       0.4180 DICT
   1031 HG21      -27.0555    7.9747    6.0152 H        66 THR73       0.0600 DICT
   1032 HG22      -25.3783    8.2139    5.5667 H        66 THR73       0.0600 DICT
   1033 HG23      -26.3681    7.0613    4.6751 H        66 THR73       0.0600 DICT
   1034 N         -22.9809    6.5117    4.6514 N.am     67 LEU74      -0.5000 BACKBONE|DICT|DIRECT
   1035 CA        -21.8191    7.2900    4.2194 C.3      67 LEU74       0.1400 BACKBONE|DICT|DIRECT
   1036 C         -22.2729    8.6994    3.7835 C.2      67 LEU74       0.5000 BACKBONE|DICT|DIRECT
   1037 O         -23.3161    8.8125    3.1368 O.2      67 LEU74      -0.5000 BACKBONE|DICT|DIRECT
   1038 CB        -21.1552    6.5556    3.0334 C.3      67 LEU74      -0.1200 DICT
   1039 CG        -20.5521    5.1788    3.3971 C.3      67 LEU74      -0.0600 DICT
   1040 CD1       -20.1318    4.4051    2.1344 C.3      67 LEU74      -0.1800 DICT
   1041 CD2       -19.4087    5.2805    4.4214 C.3      67 LEU74      -0.1800 DICT
   1042 H         -23.5281    6.0957    3.9099 H        67 LEU74       0.3000 DICT
   1043 HA        -21.1123    7.3414    5.0446 H        67 LEU74       0.0600 DICT
   1044 HB3       -20.3658    7.1803    2.6118 H        67 LEU74       0.0600 DICT
   1045 HB2       -21.8869    6.4376    2.2347 H        67 LEU74       0.0600 DICT
   1046 HG        -21.3326    4.5814    3.8658 H        67 LEU74       0.0600 DICT
   1047 HD11      -20.3467    3.3430    2.2443 H        67 LEU74       0.0600 DICT
   1048 HD12      -20.6715    4.7492    1.2532 H        67 LEU74       0.0600 DICT
   1049 HD13      -19.0673    4.5042    1.9231 H        67 LEU74       0.0600 DICT
   1050 HD21      -18.5776    4.6265    4.1653 H        67 LEU74       0.0600 DICT
   1051 HD22      -19.0153    6.2937    4.5040 H        67 LEU74       0.0600 DICT
   1052 HD23      -19.7554    4.9834    5.4109 H        67 LEU74       0.0600 DICT
   1053 N         -21.4971    9.7527    4.1354 N.am     68 PRO75      -0.1400 BACKBONE|DICT|DIRECT
   1054 CA        -21.8330   11.1387    3.7621 C.3      68 PRO75       0.0100 BACKBONE|DICT|DIRECT
   1055 C         -21.5353   11.4534    2.2726 C.2      68 PRO75       0.5000 BACKBONE|DICT|DIRECT
   1056 O         -20.9568   10.6125    1.5812 O.2      68 PRO75      -0.5000 BACKBONE|DICT|DIRECT
   1057 CB        -20.9576   11.9631    4.7250 C.3      68 PRO75      -0.1200 DICT
   1058 CG        -19.7057   11.1237    4.8913 C.3      68 PRO75      -0.1200 DICT
   1059 CD        -20.2475    9.6998    4.8979 C.3      68 PRO75      -0.0500 DICT
   1060 HA        -22.8879   11.3206    3.9688 H        68 PRO75       0.0600 DICT
   1061 HB3       -21.4660   12.0631    5.6852 H        68 PRO75       0.0600 DICT
   1062 HB2       -20.7190   12.9676    4.3772 H        68 PRO75       0.0600 DICT
   1063 HG3       -19.1262   11.3732    5.7806 H        68 PRO75       0.0600 DICT
   1064 HG2       -19.0711   11.2745    4.0185 H        68 PRO75       0.0600 DICT
   1065 HD2       -19.5262    8.9930    4.4859 H        68 PRO75       0.0600 DICT
   1066 HD3       -20.4798    9.4049    5.9182 H        68 PRO75       0.0600 DICT
   1067 N         -21.8803   12.6796    1.8119 N.am     69 PRO76      -0.1400 BACKBONE|DICT|DIRECT
   1068 CA        -21.4485   13.1934    0.4947 C.3      69 PRO76       0.0100 BACKBONE|DICT|DIRECT
   1069 C         -19.9190   13.3058    0.3275 C.2      69 PRO76       0.5000 BACKBONE|DICT|DIRECT
   1070 O         -19.2142   13.5683    1.3030 O.2      69 PRO76      -0.5000 BACKBONE|DICT|DIRECT
   1071 CB        -22.1129   14.5820    0.4097 C.3      69 PRO76      -0.1200 DICT
   1072 CG        -23.2879   14.5183    1.3686 C.3      69 PRO76      -0.1200 DICT
   1073 CD        -22.7557   13.6398    2.4891 C.3      69 PRO76      -0.0500 DICT
   1074 HA        -21.8666   12.5358   -0.2701 H        69 PRO76       0.0600 DICT
   1075 HB3       -22.4247   14.8344   -0.6043 H        69 PRO76       0.0600 DICT
   1076 HB2       -21.4267   15.3637    0.7427 H        69 PRO76       0.0600 DICT
   1077 HG3       -24.1275   14.0192    0.8823 H        69 PRO76       0.0600 DICT
   1078 HG2       -23.6267   15.4975    1.7079 H        69 PRO76       0.0600 DICT
   1079 HD2       -22.1684   14.2378    3.1862 H        69 PRO76       0.0600 DICT
   1080 HD3       -23.5802   13.1812    3.0347 H        69 PRO76       0.0600 DICT
   1081 N         -19.4540   13.1441   -0.9217 N.am     70 GLY77      -0.5000 BACKBONE|DICT|DIRECT
   1082 CA        -18.0672   13.4045   -1.3170 C.3      70 GLY77       0.0800 BACKBONE|DICT|DIRECT
   1083 C         -17.2108   12.1336   -1.4254 C.2      70 GLY77       0.5000 BACKBONE|DICT|DIRECT
   1084 O         -16.0310   12.2528   -1.7517 O.2      70 GLY77      -0.5000 BACKBONE|DICT|DIRECT
   1085 H         -20.1014   12.9203   -1.6632 H        70 GLY77       0.3000 DICT
   1086 HA3       -17.5823   14.1040   -0.6338 H        70 GLY77       0.0600 DICT
   1087 HA2       -18.0798   13.8890   -2.2937 H        70 GLY77       0.0600 DICT
   1088 N         -17.7757   10.9365   -1.1838 N.am     71 LEU78      -0.5000 BACKBONE|DICT|DIRECT
   1089 CA        -17.1049    9.6476   -1.3767 C.3      71 LEU78       0.1400 BACKBONE|DICT|DIRECT
   1090 C         -17.2805    9.2038   -2.8380 C.2      71 LEU78       0.5000 BACKBONE|DICT|DIRECT
   1091 O         -18.1747    8.4145   -3.1339 O.2      71 LEU78      -0.5000 BACKBONE|DICT|DIRECT
   1092 CB        -17.6683    8.5987   -0.3863 C.3      71 LEU78      -0.1200 DICT
   1093 CG        -17.0533    8.6544    1.0269 C.3      71 LEU78      -0.0600 DICT
   1094 CD1       -17.5361    9.8776    1.8293 C.3      71 LEU78      -0.1800 DICT
   1095 CD2       -17.2683    7.3253    1.7856 C.3      71 LEU78      -0.1800 DICT
   1096 H         -18.7443   10.8951   -0.9020 H        71 LEU78       0.3000 DICT
   1097 HA        -16.0338    9.7470   -1.1902 H        71 LEU78       0.0600 DICT
   1098 HB3       -17.4393    7.6099   -0.7838 H        71 LEU78       0.0600 DICT
   1099 HB2       -18.7572    8.6521   -0.3369 H        71 LEU78       0.0600 DICT
   1100 HG        -15.9758    8.7580    0.9030 H        71 LEU78       0.0600 DICT
   1101 HD11      -17.8624    9.6146    2.8327 H        71 LEU78       0.0600 DICT
   1102 HD12      -16.7382   10.6133    1.9272 H        71 LEU78       0.0600 DICT
   1103 HD13      -18.3747   10.3799    1.3516 H        71 LEU78       0.0600 DICT
   1104 HD21      -16.3126    6.8381    1.9806 H        71 LEU78       0.0600 DICT
   1105 HD22      -17.7628    7.4563    2.7471 H        71 LEU78       0.0600 DICT
   1106 HD23      -17.8734    6.6175    1.2189 H        71 LEU78       0.0600 DICT
   1107 N         -16.4278    9.7341   -3.7256 N.am     72 GLU79      -0.5000 BACKBONE|DICT|DIRECT
   1108 CA        -16.4169    9.4352   -5.1571 C.3      72 GLU79       0.1400 BACKBONE|DICT|DIRECT
   1109 C         -15.7174    8.0933   -5.4342 C.2      72 GLU79       0.5000 BACKBONE|DICT|DIRECT
   1110 O         -14.7788    7.7307   -4.7241 O.2      72 GLU79      -0.5000 BACKBONE|DICT|DIRECT
   1111 CB        -15.7338   10.5876   -5.9231 C.3      72 GLU79      -0.1200 DICT
   1112 CG        -16.3199   11.9839   -5.5978 C.3      72 GLU79      -0.2200 DICT
   1113 CD        -15.6902   13.1678   -6.3506 C.2      72 GLU79       0.7000 DICT
   1114 OE1       -15.0001   12.9501   -7.3703 O.co2    72 GLU79      -0.8000 DICT
   1115 OE2       -15.9290   14.3049   -5.8857 O.co2    72 GLU79      -0.8000 DICT
   1116 H         -15.7002   10.3579   -3.4017 H        72 GLU79       0.3000 DICT
   1117 HA        -17.4509    9.3725   -5.4980 H        72 GLU79       0.0600 DICT
   1118 HB3       -15.8275   10.3938   -6.9933 H        72 GLU79       0.0600 DICT
   1119 HB2       -14.6653   10.5857   -5.7144 H        72 GLU79       0.0600 DICT
   1120 HG3       -16.2175   12.1863   -4.5314 H        72 GLU79       0.0600 DICT
   1121 HG2       -17.3899   11.9829   -5.8080 H        72 GLU79       0.0600 DICT
   1122 N         -16.1965    7.3936   -6.4708 N.am     73 MET80      -0.5000 BACKBONE|DICT|DIRECT
   1123 CA        -15.6699    6.1149   -6.9390 C.3      73 MET80       0.1400 BACKBONE|DICT|DIRECT
   1124 C         -15.7330    6.0813   -8.4684 C.2      73 MET80       0.5000 BACKBONE|DICT|DIRECT
   1125 O         -16.7039    6.5759   -9.0387 O.2      73 MET80      -0.5000 BACKBONE|DICT|DIRECT
   1126 CB        -16.4745    4.9612   -6.2881 C.3      73 MET80      -0.1200 DICT
   1127 CG        -16.0770    3.5333   -6.7217 C.3      73 MET80       0.0475 DICT
   1128 SD        -16.8844    2.8292   -8.1895 S.3      73 MET80      -0.3350 DICT
   1129 CE        -18.4764    2.3051   -7.5140 C.3      73 MET80      -0.0125 DICT
   1130 H         -16.9551    7.7773   -7.0197 H        73 MET80       0.3000 DICT
   1131 HA        -14.6237    6.0303   -6.6446 H        73 MET80       0.0600 DICT
   1132 HB3       -17.5343    5.1083   -6.4964 H        73 MET80       0.0600 DICT
   1133 HB2       -16.3801    5.0331   -5.2038 H        73 MET80       0.0600 DICT
   1134 HG3       -16.2591    2.8505   -5.8943 H        73 MET80       0.0600 DICT
   1135 HG2       -15.0047    3.4982   -6.9075 H        73 MET80       0.0600 DICT
   1136 HE1       -19.0631    1.8085   -8.2859 H        73 MET80       0.0600 DICT
   1137 HE2       -18.3337    1.6118   -6.6862 H        73 MET80       0.0600 DICT
   1138 HE3       -19.0362    3.1668   -7.1588 H        73 MET80       0.0600 DICT
   1139 N         -14.7395    5.4350   -9.0953 N.am     74 ALA81      -0.5000 BACKBONE|DICT|DIRECT
   1140 CA        -14.7348    5.1653  -10.5281 C.3      74 ALA81       0.1400 BACKBONE|DICT|DIRECT
   1141 C         -14.3913    3.6959  -10.7951 C.2      74 ALA81       0.5000 BACKBONE|DICT|DIRECT
   1142 O         -13.3592    3.2136  -10.3261 O.2      74 ALA81      -0.5000 BACKBONE|DICT|DIRECT
   1143 CB        -13.7504    6.1098  -11.2291 C.3      74 ALA81      -0.1800 DICT
   1144 H         -13.9591    5.0720   -8.5633 H        74 ALA81       0.3000 DICT
   1145 HA        -15.7227    5.3566  -10.9433 H        74 ALA81       0.0600 DICT
   1146 HB1       -13.7115    5.9186  -12.3013 H        74 ALA81       0.0600 DICT
   1147 HB2       -14.0487    7.1502  -11.0957 H        74 ALA81       0.0600 DICT
   1148 HB3       -12.7404    6.0021  -10.8354 H        74 ALA81       0.0600 DICT
   1149 N         -15.2466    3.0357  -11.5970 N.am     75 LEU82      -0.5000 BACKBONE|DICT|DIRECT
   1150 CA        -15.0011    1.7063  -12.1737 C.3      75 LEU82       0.1400 BACKBONE|DICT|DIRECT
   1151 C         -14.0697    1.7634  -13.4051 C.2      75 LEU82       0.5000 BACKBONE|DICT|DIRECT
   1152 O         -13.6360    0.7145  -13.8816 O.2      75 LEU82      -0.5000 BACKBONE|DICT|DIRECT
   1153 CB        -16.3498    1.0450  -12.5520 C.3      75 LEU82      -0.1200 DICT
   1154 CG        -17.2686    0.7027  -11.3580 C.3      75 LEU82      -0.0600 DICT
   1155 CD1       -18.6273    0.1567  -11.8403 C.3      75 LEU82      -0.1800 DICT
   1156 CD2       -16.6015   -0.2599  -10.3553 C.3      75 LEU82      -0.1800 DICT
   1157 H         -16.0767    3.5129  -11.9234 H        75 LEU82       0.3000 DICT
   1158 HA        -14.4978    1.0912  -11.4288 H        75 LEU82       0.0600 DICT
   1159 HB3       -16.1625    0.1234  -13.1051 H        75 LEU82       0.0600 DICT
   1160 HB2       -16.8824    1.6999  -13.2416 H        75 LEU82       0.0600 DICT
   1161 HG        -17.4835    1.6340  -10.8341 H        75 LEU82       0.0600 DICT
   1162 HD11      -19.4484    0.6215  -11.2956 H        75 LEU82       0.0600 DICT
   1163 HD12      -18.7958    0.3450  -12.9007 H        75 LEU82       0.0600 DICT
   1164 HD13      -18.7095   -0.9191  -11.6897 H        75 LEU82       0.0600 DICT
   1165 HD21      -17.3113   -0.9612   -9.9167 H        75 LEU82       0.0600 DICT
   1166 HD22      -15.8077   -0.8471  -10.8178 H        75 LEU82       0.0600 DICT
   1167 HD23      -16.1561    0.2941   -9.5300 H        75 LEU82       0.0600 DICT
   1168 N         -13.7856    2.9804  -13.8907 N.am     76 GLY83      -0.5000 BACKBONE|DICT|DIRECT
   1169 CA        -12.9458    3.2683  -15.0434 C.3      76 GLY83       0.0800 BACKBONE|DICT|DIRECT
   1170 C         -13.2595    4.7004  -15.5189 C.2      76 GLY83       0.5000 BACKBONE|DICT|DIRECT
   1171 O         -14.1230    5.3647  -14.9388 O.2      76 GLY83      -0.5000 BACKBONE|DICT|DIRECT
   1172 H         -14.1884    3.7873  -13.4343 H        76 GLY83       0.3000 DICT
   1173 HA3       -13.1361    2.5588  -15.8503 H        76 GLY83       0.0600 DICT
   1174 HA2       -11.9013    3.1823  -14.7426 H        76 GLY83       0.0600 DICT
   1175 N         -12.5682    5.1920  -16.5737 N.am     77 PRO84      -0.1400 BACKBONE|DICT|DIRECT
   1176 CA        -12.8090    6.5220  -17.1736 C.3      77 PRO84       0.0100 BACKBONE|DICT|DIRECT
   1177 C         -14.2562    6.7377  -17.6600 C.2      77 PRO84       0.5000 BACKBONE|DICT|DIRECT
   1178 O         -14.7243    5.9969  -18.5256 O.2      77 PRO84      -0.5000 BACKBONE|DICT|DIRECT
   1179 CB        -11.7905    6.5932  -18.3288 C.3      77 PRO84      -0.1200 DICT
   1180 CG        -10.6920    5.6195  -17.9395 C.3      77 PRO84      -0.1200 DICT
   1181 CD        -11.4569    4.5079  -17.2358 C.3      77 PRO84      -0.0500 DICT
   1182 HA        -12.5486    7.2680  -16.4199 H        77 PRO84       0.0600 DICT
   1183 HB3       -11.4073    7.6020  -18.4849 H        77 PRO84       0.0600 DICT
   1184 HB2       -12.2343    6.2657  -19.2706 H        77 PRO84       0.0600 DICT
   1185 HG3       -10.0171    6.1008  -17.2301 H        77 PRO84       0.0600 DICT
   1186 HG2       -10.0990    5.2708  -18.7855 H        77 PRO84       0.0600 DICT
   1187 HD2       -11.8616    3.7981  -17.9588 H        77 PRO84       0.0600 DICT
   1188 HD3       -10.8001    3.9675  -16.5540 H        77 PRO84       0.0600 DICT
   1189 N         -14.9365    7.7335  -17.0668 N.am     78 GLY85      -0.5000 BACKBONE|DICT|DIRECT
   1190 CA        -16.3171    8.1020  -17.3927 C.3      78 GLY85       0.0800 BACKBONE|DICT|DIRECT
   1191 C         -17.3670    7.1844  -16.7382 C.2      78 GLY85       0.5000 BACKBONE|DICT|DIRECT
   1192 O         -18.5504    7.3310  -17.0401 O.2      78 GLY85      -0.5000 BACKBONE|DICT|DIRECT
   1193 H         -14.4810    8.2841  -16.3520 H        78 GLY85       0.3000 DICT
   1194 HA3       -16.4625    8.1061  -18.4741 H        78 GLY85       0.0600 DICT
   1195 HA2       -16.4895    9.1220  -17.0479 H        78 GLY85       0.0600 DICT
   1196 N         -16.9540    6.2579  -15.8552 N.am     79 ARG86      -0.5000 BACKBONE|DICT|DIRECT
   1197 CA        -17.8197    5.3366  -15.1163 C.3      79 ARG86       0.1400 BACKBONE|DICT|DIRECT
   1198 C         -17.8616    5.7731  -13.6437 C.2      79 ARG86       0.5000 BACKBONE|DICT|DIRECT
   1199 O         -17.3944    5.0379  -12.7745 O.2      79 ARG86      -0.5000 BACKBONE|DICT|DIRECT
   1200 CB        -17.2904    3.8940  -15.2717 C.3      79 ARG86      -0.1200 DICT
   1201 CG        -17.1605    3.4027  -16.7260 C.3      79 ARG86      -0.0500 DICT
   1202 CD        -16.5886    1.9772  -16.8275 C.3      79 ARG86       0.1900 DICT
   1203 NE        -17.5332    0.9557  -16.3389 N.pl3    79 ARG86      -0.7000 DICT
   1204 CZ        -17.2642   -0.3246  -16.0229 C.cat    79 ARG86       0.6399 DICT
   1205 NH1       -16.0312   -0.8473  -16.1113 N.pl3    79 ARG86      -0.8000 DICT
   1206 NH2       -18.2658   -1.1063  -15.6052 N.pl3    79 ARG86      -0.8000 DICT
   1207 H         -15.9670    6.1917  -15.6439 H        79 ARG86       0.3000 DICT
   1208 HA        -18.8407    5.3662  -15.5009 H        79 ARG86       0.0600 DICT
   1209 HB3       -17.9504    3.2225  -14.7213 H        79 ARG86       0.0600 DICT
   1210 HB2       -16.3128    3.8115  -14.7971 H        79 ARG86       0.0600 DICT
   1211 HG3       -16.5720    4.0772  -17.3485 H        79 ARG86       0.0600 DICT
   1212 HG2       -18.1653    3.4150  -17.1509 H        79 ARG86       0.0600 DICT
   1213 HD3       -15.7264    1.9198  -16.1620 H        79 ARG86       0.0600 DICT
   1214 HD2       -16.2164    1.7600  -17.8292 H        79 ARG86       0.0600 DICT
   1215 HE        -18.4887    1.2695  -16.2478 H        79 ARG86       0.4400 DICT
   1216 HH12      -15.8726   -1.8189  -15.8771 H        79 ARG86       0.4600 DICT
   1217 HH11      -15.2549   -0.2740  -16.4079 H        79 ARG86       0.4600 DICT
   1218 HH22      -18.0826   -2.0742  -15.3707 H        79 ARG86       0.4600 DICT
   1219 HH21      -19.2062   -0.7473  -15.5297 H        79 ARG86       0.4600 DICT
   1220 N         -18.3703    6.9927  -13.4101 N.am     80 GLU87      -0.5000 BACKBONE|DICT|DIRECT
   1221 CA        -18.2969    7.6932  -12.1284 C.3      80 GLU87       0.1400 BACKBONE|DICT|DIRECT
   1222 C         -19.5388    7.4468  -11.2578 C.2      80 GLU87       0.5000 BACKBONE|DICT|DIRECT
   1223 O         -20.6572    7.3502  -11.7678 O.2      80 GLU87      -0.5000 BACKBONE|DICT|DIRECT
   1224 CB        -18.0831    9.1942  -12.3970 C.3      80 GLU87      -0.1200 DICT
   1225 CG        -16.7517    9.4825  -13.1347 C.3      80 GLU87      -0.2200 DICT
   1226 CD        -16.5033   10.9496  -13.5186 C.2      80 GLU87       0.7000 DICT
   1227 OE1       -17.3441   11.8178  -13.1902 O.co2    80 GLU87      -0.8000 DICT
   1228 OE2       -15.4604   11.1769  -14.1710 O.co2    80 GLU87      -0.8000 DICT
   1229 H         -18.7395    7.5293  -14.1818 H        80 GLU87       0.3000 DICT
   1230 HA        -17.4228    7.3331  -11.5809 H        80 GLU87       0.0600 DICT
   1231 HB3       -18.0983    9.7390  -11.4513 H        80 GLU87       0.0600 DICT
   1232 HB2       -18.9203    9.5758  -12.9840 H        80 GLU87       0.0600 DICT
   1233 HG3       -16.6979    8.8968  -14.0529 H        80 GLU87       0.0600 DICT
   1234 HG2       -15.9196    9.1488  -12.5124 H        80 GLU87       0.0600 DICT
   1235 N         -19.2869    7.3541   -9.9444 N.am     81 TYR88      -0.5000 BACKBONE|DICT|DIRECT
   1236 CA        -20.2335    6.9940   -8.8921 C.3      81 TYR88       0.1400 BACKBONE|DICT|DIRECT
   1237 C         -19.9393    7.7941   -7.6103 C.2      81 TYR88       0.5000 BACKBONE|DICT|DIRECT
   1238 O         -18.8464    8.3386   -7.4599 O.2      81 TYR88      -0.5000 BACKBONE|DICT|DIRECT
   1239 CB        -20.1100    5.4783   -8.6099 C.3      81 TYR88      -0.0050 DICT
   1240 CG        -20.5869    4.5543   -9.7148 C.ar     81 TYR88      -0.1150 DICT
   1241 CD1       -19.6876    4.1141  -10.7053 C.ar     81 TYR88      -0.1150 DICT
   1242 CD2       -21.9321    4.1378   -9.7610 C.ar     81 TYR88      -0.1150 DICT
   1243 CE1       -20.1456    3.3266  -11.7781 C.ar     81 TYR88      -0.1150 DICT
   1244 CE2       -22.3919    3.3451  -10.8288 C.ar     81 TYR88      -0.1150 DICT
   1245 CZ        -21.5015    2.9536  -11.8479 C.ar     81 TYR88       0.1500 DICT
   1246 OH        -21.9495    2.2089  -12.8981 O.3      81 TYR88      -0.5850 DICT
   1247 H         -18.3298    7.4565   -9.6279 H        81 TYR88       0.3000 DICT
   1248 HA        -21.2454    7.2373   -9.2136 H        81 TYR88       0.0600 DICT
   1249 HB3       -20.6945    5.2312   -7.7316 H        81 TYR88       0.0600 DICT
   1250 HB2       -19.0786    5.2290   -8.3590 H        81 TYR88       0.0600 DICT
   1251 HD1       -18.6496    4.4067  -10.6539 H        81 TYR88       0.1150 DICT
   1252 HD2       -22.6178    4.4347   -8.9837 H        81 TYR88       0.1150 DICT
   1253 HE1       -19.4555    3.0159  -12.5486 H        81 TYR88       0.1150 DICT
   1254 HE2       -23.4279    3.0413  -10.8604 H        81 TYR88       0.1150 DICT
   1255 HH        -22.9091    2.1416  -12.9160 H        81 TYR88       0.4350 DICT
   1256 N         -20.9229    7.8215   -6.6961 N.am     82 ARG89      -0.5000 BACKBONE|DICT|DIRECT
   1257 CA        -20.8210    8.3864   -5.3494 C.3      82 ARG89       0.1400 BACKBONE|DICT|DIRECT
   1258 C         -21.4470    7.4048   -4.3461 C.2      82 ARG89       0.5000 BACKBONE|DICT|DIRECT
   1259 O         -22.5779    6.9649   -4.5541 O.2      82 ARG89      -0.5000 BACKBONE|DICT|DIRECT
   1260 CB        -21.5167    9.7636   -5.2809 C.3      82 ARG89      -0.1200 DICT
   1261 CG        -20.7917   10.8619   -6.0844 C.3      82 ARG89      -0.0500 DICT
   1262 CD        -21.4256   12.2617   -5.9657 C.3      82 ARG89       0.1900 DICT
   1263 NE        -22.6898   12.3992   -6.7199 N.pl3    82 ARG89      -0.7000 DICT
   1264 CZ        -22.9155   13.1466   -7.8201 C.cat    82 ARG89       0.6399 DICT
   1265 NH1       -21.9552   13.8854   -8.3987 N.pl3    82 ARG89      -0.8000 DICT
   1266 NH2       -24.1434   13.1555   -8.3558 N.pl3    82 ARG89      -0.8000 DICT
   1267 H         -21.8089    7.3818   -6.9144 H        82 ARG89       0.3000 DICT
   1268 HA        -19.7711    8.5137   -5.0884 H        82 ARG89       0.0600 DICT
   1269 HB3       -21.5541   10.0824   -4.2378 H        82 ARG89       0.0600 DICT
   1270 HB2       -22.5536    9.6737   -5.6090 H        82 ARG89       0.0600 DICT
   1271 HG3       -20.8375   10.5587   -7.1298 H        82 ARG89       0.0600 DICT
   1272 HG2       -19.7285   10.9075   -5.8447 H        82 ARG89       0.0600 DICT
   1273 HD3       -20.6976   13.0528   -6.1450 H        82 ARG89       0.0600 DICT
   1274 HD2       -21.7374   12.3967   -4.9296 H        82 ARG89       0.0600 DICT
   1275 HE        -23.4599   11.8553   -6.3579 H        82 ARG89       0.4400 DICT
   1276 HH12      -22.1520   14.4387   -9.2199 H        82 ARG89       0.4600 DICT
   1277 HH11      -21.0211   13.8878   -8.0140 H        82 ARG89       0.4600 DICT
   1278 HH22      -24.3373   13.6929   -9.1891 H        82 ARG89       0.4600 DICT
   1279 HH21      -24.8864   12.6064   -7.9474 H        82 ARG89       0.4600 DICT
   1280 N         -20.6954    7.0886   -3.2773 N.am     83 ALA90      -0.5000 BACKBONE|DICT|DIRECT
   1281 CA        -21.0590    6.1289   -2.2327 C.3      83 ALA90       0.1400 BACKBONE|DICT|DIRECT
   1282 C         -22.2007    6.6408   -1.3407 C.2      83 ALA90       0.5000 BACKBONE|DICT|DIRECT
   1283 O         -22.1985    7.8071   -0.9458 O.2      83 ALA90      -0.5000 BACKBONE|DICT|DIRECT
   1284 CB        -19.8141    5.7857   -1.3985 C.3      83 ALA90      -0.1800 DICT
   1285 H         -19.7834    7.5187   -3.1757 H        83 ALA90       0.3000 DICT
   1286 HA        -21.3794    5.2160   -2.7335 H        83 ALA90       0.0600 DICT
   1287 HB1       -19.9217    4.8041   -0.9372 H        83 ALA90       0.0600 DICT
   1288 HB2       -18.9124    5.7506   -2.0106 H        83 ALA90       0.0600 DICT
   1289 HB3       -19.6436    6.5080   -0.6012 H        83 ALA90       0.0600 DICT
   1290 N         -23.1470    5.7373   -1.0527 N.am     84 LEU91      -0.5000 BACKBONE|DICT|DIRECT
   1291 CA        -24.3917    6.0117   -0.3337 C.3      84 LEU91       0.1400 BACKBONE|DICT|DIRECT
   1292 C         -24.3239    5.4882    1.1054 C.2      84 LEU91       0.5000 BACKBONE|DICT|DIRECT
   1293 O         -24.7174    6.1901    2.0361 O.2      84 LEU91      -0.5000 BACKBONE|DICT|DIRECT
   1294 CB        -25.5475    5.2809   -1.0545 C.3      84 LEU91      -0.1200 DICT
   1295 CG        -25.7744    5.6743   -2.5254 C.3      84 LEU91      -0.0600 DICT
   1296 CD1       -26.6684    4.6220   -3.2079 C.3      84 LEU91      -0.1800 DICT
   1297 CD2       -26.3094    7.1158   -2.6658 C.3      84 LEU91      -0.1800 DICT
   1298 H         -23.0491    4.7956   -1.4114 H        84 LEU91       0.3000 DICT
   1299 HA        -24.5942    7.0838   -0.3052 H        84 LEU91       0.0600 DICT
   1300 HB3       -26.4783    5.4175   -0.5005 H        84 LEU91       0.0600 DICT
   1301 HB2       -25.3454    4.2082   -1.0298 H        84 LEU91       0.0600 DICT
   1302 HG        -24.8186    5.6397   -3.0481 H        84 LEU91       0.0600 DICT
   1303 HD11      -27.4185    5.0650   -3.8492 H        84 LEU91       0.0600 DICT
   1304 HD12      -26.0749    3.9646   -3.8393 H        84 LEU91       0.0600 DICT
   1305 HD13      -27.1930    3.9907   -2.4900 H        84 LEU91       0.0600 DICT
   1306 HD21      -27.2666    7.1631   -3.1844 H        84 LEU91       0.0600 DICT
   1307 HD22      -26.4563    7.5951   -1.6976 H        84 LEU91       0.0600 DICT
   1308 HD23      -25.6058    7.7337   -3.2250 H        84 LEU91       0.0600 DICT
   1309 N         -23.8597    4.2383    1.2356 N.am     85 GLN92      -0.5000 BACKBONE|DICT|DIRECT
   1310 CA        -23.8785    3.4275    2.4453 C.3      85 GLN92       0.1400 BACKBONE|DICT|DIRECT
   1311 C         -23.0702    2.1513    2.1984 C.2      85 GLN92       0.5000 BACKBONE|DICT|DIRECT
   1312 O         -22.8479    1.7722    1.0481 O.2      85 GLN92      -0.5000 BACKBONE|DICT|DIRECT
   1313 CB        -25.3344    3.1398    2.9144 C.3      85 GLN92      -0.1200 DICT
   1314 CG        -26.3199    2.5565    1.8693 C.3      85 GLN92      -0.1200 DICT
   1315 CD        -26.3843    1.0302    1.7675 C.2      85 GLN92       0.5000 DICT
   1316 OE1       -25.6088    0.3029    2.3829 O.2      85 GLN92      -0.5000 DICT
   1317 NE2       -27.3465    0.5372    0.9868 N.am     85 GLN92      -0.7600 DICT
   1318 H         -23.5383    3.7487    0.4116 H        85 GLN92       0.3000 DICT
   1319 HA        -23.3752    3.9924    3.2279 H        85 GLN92       0.0600 DICT
   1320 HB3       -25.7612    4.0811    3.2594 H        85 GLN92       0.0600 DICT
   1321 HB2       -25.3217    2.5160    3.8095 H        85 GLN92       0.0600 DICT
   1322 HG3       -26.1485    2.9746    0.8785 H        85 GLN92       0.0600 DICT
   1323 HG2       -27.3218    2.8786    2.1552 H        85 GLN92       0.0600 DICT
   1324 HE22      -27.4876   -0.4602    0.9160 H        85 GLN92       0.3800 DICT
   1325 HE21      -27.9686    1.1598    0.4907 H        85 GLN92       0.3800 DICT
   1326 N         -22.6804    1.4929    3.2948 N.am     86 LEU93      -0.5000 BACKBONE|DICT|DIRECT
   1327 CA        -22.1133    0.1504    3.2835 C.3      86 LEU93       0.1400 BACKBONE|DICT|DIRECT
   1328 C         -22.7635   -0.6821    4.3864 C.2      86 LEU93       0.5000 BACKBONE|DICT|DIRECT
   1329 O         -23.2512   -0.1279    5.3683 O.2      86 LEU93      -0.5000 BACKBONE|DICT|DIRECT
   1330 CB        -20.5710    0.2158    3.3685 C.3      86 LEU93      -0.1200 DICT
   1331 CG        -19.9642    0.6483    4.7256 C.3      86 LEU93      -0.0600 DICT
   1332 CD1       -19.8503   -0.5073    5.7464 C.3      86 LEU93      -0.1800 DICT
   1333 CD2       -18.6046    1.3333    4.5239 C.3      86 LEU93      -0.1800 DICT
   1334 H         -22.8983    1.8695    4.2096 H        86 LEU93       0.3000 DICT
   1335 HA        -22.3941   -0.3188    2.3421 H        86 LEU93       0.0600 DICT
   1336 HB3       -20.2456    0.9005    2.5873 H        86 LEU93       0.0600 DICT
   1337 HB2       -20.1512   -0.7497    3.0854 H        86 LEU93       0.0600 DICT
   1338 HG        -20.6182    1.4151    5.1390 H        86 LEU93       0.0600 DICT
   1339 HD11      -18.8614   -0.5612    6.2008 H        86 LEU93       0.0600 DICT
   1340 HD12      -20.5654   -0.3864    6.5595 H        86 LEU93       0.0600 DICT
   1341 HD13      -20.0430   -1.4794    5.2919 H        86 LEU93       0.0600 DICT
   1342 HD21      -18.3809    1.9956    5.3598 H        86 LEU93       0.0600 DICT
   1343 HD22      -17.7958    0.6068    4.4444 H        86 LEU93       0.0600 DICT
   1344 HD23      -18.5860    1.9421    3.6202 H        86 LEU93       0.0600 DICT
   1345 N         -22.7553   -2.0052    4.1990 N.am     87 HIS94      -0.5000 BACKBONE|DICT|DIRECT
   1346 CA        -23.4127   -2.9568    5.0868 C.3      87 HIS94       0.1400 BACKBONE|DICT|DIRECT
   1347 C         -22.7846   -4.3518    4.9363 C.2      87 HIS94       0.5000 BACKBONE|DICT|DIRECT
   1348 O         -22.0203   -4.5823    3.9977 O.2      87 HIS94      -0.5000 BACKBONE|DICT|DIRECT
   1349 CB        -24.9310   -2.9422    4.8010 C.3      87 HIS94      -0.0050 DICT
   1350 CG        -25.3038   -3.4221    3.4261 C.2      87 HIS94       0.0150 DICT
   1351 ND1       -25.5105   -2.5667    2.3595 N.pl3    87 HIS94      -0.5700 DICT
   1352 CD2       -25.4907   -4.6906    2.9331 C.2      87 HIS94      -0.0150 DICT
   1353 CE1       -25.7695   -3.3257    1.2960 C.2      87 HIS94       0.2950 DICT
   1354 NE2       -25.7461   -4.6236    1.5647 N.2      87 HIS94      -0.4900 DICT
   1355 H         -22.3250   -2.3950    3.3694 H        87 HIS94       0.3000 DICT
   1356 HA        -23.2297   -2.6378    6.1130 H        87 HIS94       0.0600 DICT
   1357 HB3       -25.3319   -1.9381    4.9290 H        87 HIS94       0.0600 DICT
   1358 HB2       -25.4573   -3.5486    5.5296 H        87 HIS94       0.0600 DICT
   1359 HD1       -25.4617   -1.5529    2.3797 H        87 HIS94       0.4200 DICT
   1360 HD2       -25.4141   -5.6325    3.4558 H        87 HIS94       0.1150 DICT
   1361 HE1       -25.9723   -2.9341    0.3133 H        87 HIS94       0.1150 DICT
   1362 N         -23.1124   -5.2499    5.8792 N.am     88 LEU95      -0.5000 BACKBONE|DICT|DIRECT
   1363 CA        -22.4790   -6.5642    6.0121 C.3      88 LEU95       0.1400 BACKBONE|DICT|DIRECT
   1364 C         -23.4943   -7.7108    5.8850 C.2      88 LEU95       0.5000 BACKBONE|DICT|DIRECT
   1365 O         -24.6711   -7.5494    6.2028 O.2      88 LEU95      -0.5000 BACKBONE|DICT|DIRECT
   1366 CB        -21.7466   -6.6249    7.3767 C.3      88 LEU95      -0.1200 DICT
   1367 CG        -20.6110   -5.5902    7.5427 C.3      88 LEU95      -0.0600 DICT
   1368 CD1       -19.9973   -5.6427    8.9500 C.3      88 LEU95      -0.1800 DICT
   1369 CD2       -19.5264   -5.7354    6.4656 C.3      88 LEU95      -0.1800 DICT
   1370 H         -23.7694   -4.9960    6.6045 H        88 LEU95       0.3000 DICT
   1371 HA        -21.7498   -6.7121    5.2155 H        88 LEU95       0.0600 DICT
   1372 HB3       -21.3317   -7.6233    7.5241 H        88 LEU95       0.0600 DICT
   1373 HB2       -22.4677   -6.4775    8.1796 H        88 LEU95       0.0600 DICT
   1374 HG        -21.0412   -4.5929    7.4433 H        88 LEU95       0.0600 DICT
   1375 HD11      -19.2866   -4.8289    9.0973 H        88 LEU95       0.0600 DICT
   1376 HD12      -20.7621   -5.5431    9.7196 H        88 LEU95       0.0600 DICT
   1377 HD13      -19.4673   -6.5810    9.1184 H        88 LEU95       0.0600 DICT
   1378 HD21      -18.5265   -5.6316    6.8750 H        88 LEU95       0.0600 DICT
   1379 HD22      -19.5644   -6.7044    5.9673 H        88 LEU95       0.0600 DICT
   1380 HD23      -19.6424   -4.9592    5.7114 H        88 LEU95       0.0600 DICT
   1381 N         -22.9866   -8.8734    5.4575 N.am     89 HIS96      -0.5000 BACKBONE|DICT|DIRECT
   1382 CA        -23.6909  -10.1547    5.4102 C.3      89 HIS96       0.1400 BACKBONE|DICT|DIRECT
   1383 C         -22.7850  -11.1953    6.0604 C.2      89 HIS96       0.5000 BACKBONE|DICT|DIRECT
   1384 O         -21.5786  -11.1634    5.8295 O.2      89 HIS96      -0.5000 BACKBONE|DICT|DIRECT
   1385 CB        -23.9944  -10.5320    3.9524 C.3      89 HIS96      -0.0050 DICT
   1386 CG        -24.8537   -9.5166    3.2544 C.2      89 HIS96       0.0150 DICT
   1387 ND1       -26.2298   -9.4835    3.3854 N.pl3    89 HIS96      -0.5700 DICT
   1388 CD2       -24.5297   -8.4746    2.4183 C.2      89 HIS96      -0.0150 DICT
   1389 CE1       -26.6734   -8.4726    2.6407 C.2      89 HIS96       0.2950 DICT
   1390 NE2       -25.6974   -7.8355    2.0061 N.2      89 HIS96      -0.4900 DICT
   1391 H         -22.0113   -8.9142    5.1904 H        89 HIS96       0.3000 DICT
   1392 HA        -24.6251  -10.0993    5.9712 H        89 HIS96       0.0600 DICT
   1393 HB3       -24.5021  -11.4972    3.9121 H        89 HIS96       0.0600 DICT
   1394 HB2       -23.0692  -10.6462    3.3842 H        89 HIS96       0.0600 DICT
   1395 HD1       -26.8008  -10.1390    3.9105 H        89 HIS96       0.4200 DICT
   1396 HD2       -23.5565   -8.1555    2.0704 H        89 HIS96       0.1150 DICT
   1397 HE1       -27.7185   -8.2322    2.5127 H        89 HIS96       0.1150 DICT
   1398 N         -23.3724  -12.0767    6.8769 N.am     90 TRP97      -0.5000 BACKBONE|DICT|DIRECT
   1399 CA        -22.6332  -13.0120    7.7191 C.3      90 TRP97       0.1400 BACKBONE|DICT|DIRECT
   1400 C         -23.4736  -14.2585    8.0139 C.2      90 TRP97       0.5000 BACKBONE|DICT|DIRECT
   1401 O         -24.6583  -14.3114    7.6799 O.2      90 TRP97      -0.5000 BACKBONE|DICT|DIRECT
   1402 CB        -22.1909  -12.2899    9.0088 C.3      90 TRP97      -0.1200 DICT
   1403 CG        -23.2876  -11.7777    9.8927 C.ar     90 TRP97       0.0750 DICT
   1404 CD1       -23.9363  -12.5077   10.8251 C.ar     90 TRP97      -0.1150 DICT
   1405 CD2       -23.9338  -10.4694    9.8928 C.ar     90 TRP97      -0.0550 DICT
   1406 NE1       -24.9031  -11.7369   11.4277 N.pl3    90 TRP97      -0.5700 DICT
   1407 CE2       -24.9312  -10.4633   10.9127 C.ar     90 TRP97       0.1300 DICT
   1408 CE3       -23.7792   -9.2813    9.1438 C.ar     90 TRP97      -0.1150 DICT
   1409 CZ2       -25.6988   -9.3294   11.2102 C.ar     90 TRP97      -0.1150 DICT
   1410 CZ3       -24.5764   -8.1490    9.4040 C.ar     90 TRP97      -0.1150 DICT
   1411 CH2       -25.5208   -8.1659   10.4454 C.ar     90 TRP97      -0.1150 DICT
   1412 H         -24.3755  -12.0622    7.0156 H        90 TRP97       0.3000 DICT
   1413 HA        -21.7475  -13.3564    7.1826 H        90 TRP97       0.0600 DICT
   1414 HB3       -21.5508  -11.4468    8.7501 H        90 TRP97       0.0600 DICT
   1415 HB2       -21.5656  -12.9507    9.6078 H        90 TRP97       0.0600 DICT
   1416 HD1       -23.7077  -13.5353   11.0568 H        90 TRP97       0.1150 DICT
   1417 HE1       -25.5142  -12.0816   12.1583 H        90 TRP97       0.4200 DICT
   1418 HE3       -23.0358   -9.2454    8.3631 H        90 TRP97       0.1150 DICT
   1419 HZ2       -26.4179   -9.3556   12.0146 H        90 TRP97       0.1150 DICT
   1420 HZ3       -24.4586   -7.2565    8.8112 H        90 TRP97       0.1150 DICT
   1421 HH2       -26.1101   -7.2891   10.6573 H        90 TRP97       0.1150 DICT
   1422 N         -22.8136  -15.2518    8.6220 N.am     91 GLY98      -0.5000 BACKBONE|DICT|DIRECT
   1423 CA        -23.3849  -16.5594    8.8954 C.3      91 GLY98       0.0800 BACKBONE|DICT|DIRECT
   1424 C         -23.7474  -16.6700   10.3740 C.2      91 GLY98       0.5000 BACKBONE|DICT|DIRECT
   1425 O         -24.5450  -15.8920   10.8964 O.2      91 GLY98      -0.5000 BACKBONE|DICT|DIRECT
   1426 H         -21.8422  -15.1238    8.8777 H        91 GLY98       0.3000 DICT
   1427 HA3       -22.6465  -17.3017    8.6093 H        91 GLY98       0.0600 DICT
   1428 HA2       -24.2698  -16.7595    8.2947 H        91 GLY98       0.0600 DICT
   1429 N         -23.1937  -17.7060   11.0101 N.am     92 ALA99      -0.5000 BACKBONE|DICT|DIRECT
   1430 CA        -23.3839  -18.0711   12.4086 C.3      92 ALA99       0.1400 BACKBONE|DICT|DIRECT
   1431 C         -22.1461  -18.8462   12.8870 C.2      92 ALA99       0.5000 BACKBONE|DICT|DIRECT
   1432 O         -21.1826  -18.9924   12.1336 O.2      92 ALA99      -0.5000 BACKBONE|DICT|DIRECT
   1433 CB        -24.6837  -18.8873   12.5521 C.3      92 ALA99      -0.1800 DICT
   1434 H         -22.5081  -18.2647   10.5162 H        92 ALA99       0.3000 DICT
   1435 HA        -23.4586  -17.1646   13.0109 H        92 ALA99       0.0600 DICT
   1436 HB1       -24.9068  -19.1047   13.5971 H        92 ALA99       0.0600 DICT
   1437 HB2       -25.5383  -18.3439   12.1507 H        92 ALA99       0.0600 DICT
   1438 HB3       -24.6218  -19.8361   12.0203 H        92 ALA99       0.0600 DICT
   1439 N         -22.1865  -19.3355   14.1374 N.am     93 ALA100     -0.5000 BACKBONE|DICT|DIRECT
   1440 CA        -21.1222  -20.1316   14.7536 C.3      93 ALA100      0.1400 BACKBONE|DICT|DIRECT
   1441 C         -20.8179  -21.4250   13.9694 C.2      93 ALA100      0.5000 BACKBONE|DICT|DIRECT
   1442 O         -21.6146  -22.3633   14.0077 O.2      93 ALA100     -0.5000 BACKBONE|DICT|DIRECT
   1443 CB        -21.5119  -20.4330   16.2096 C.3      93 ALA100     -0.1800 DICT
   1444 H         -23.0048  -19.1744   14.7056 H        93 ALA100      0.3000 DICT
   1445 HA        -20.2205  -19.5161   14.7717 H        93 ALA100      0.0600 DICT
   1446 HB1       -20.7456  -21.0271   16.7083 H        93 ALA100      0.0600 DICT
   1447 HB2       -21.6328  -19.5117   16.7803 H        93 ALA100      0.0600 DICT
   1448 HB3       -22.4512  -20.9844   16.2691 H        93 ALA100      0.0600 DICT
   1449 N         -19.6764  -21.4264   13.2578 N.am     94 GLY101     -0.5000 BACKBONE|DICT|DIRECT
   1450 CA        -19.1962  -22.5494   12.4495 C.3      94 GLY101      0.0800 BACKBONE|DICT|DIRECT
   1451 C         -19.9123  -22.6844   11.0921 C.2      94 GLY101      0.5000 BACKBONE|DICT|DIRECT
   1452 O         -19.8054  -23.7440   10.4759 O.2      94 GLY101     -0.5000 BACKBONE|DICT|DIRECT
   1453 H         -19.1026  -20.5950   13.2585 H        94 GLY101      0.3000 DICT
   1454 HA3       -19.2972  -23.4813   13.0081 H        94 GLY101      0.0600 DICT
   1455 HA2       -18.1317  -22.4084   12.2627 H        94 GLY101      0.0600 DICT
   1456 N         -20.6467  -21.6530   10.6372 N.am     95 ARG102     -0.5000 BACKBONE|DICT|DIRECT
   1457 CA        -21.4310  -21.6556    9.3997 C.3      95 ARG102      0.1400 BACKBONE|DICT|DIRECT
   1458 C         -21.1084  -20.3747    8.6051 C.2      95 ARG102      0.5000 BACKBONE|DICT|DIRECT
   1459 O         -21.3602  -19.2991    9.1398 O.2      95 ARG102     -0.5000 BACKBONE|DICT|DIRECT
   1460 CB        -22.9313  -21.6630    9.7701 C.3      95 ARG102     -0.1200 DICT
   1461 CG        -23.4001  -22.9543   10.4708 C.3      95 ARG102     -0.0500 DICT
   1462 CD        -24.9103  -22.9894   10.7696 C.3      95 ARG102      0.1900 DICT
   1463 NE        -25.7293  -23.0978    9.5475 N.pl3    95 ARG102     -0.7000 DICT
   1464 CZ        -27.0699  -23.1981    9.4700 C.cat    95 ARG102      0.6399 DICT
   1465 NH1       -27.8487  -23.2388   10.5626 N.pl3    95 ARG102     -0.8000 DICT
   1466 NH2       -27.6447  -23.2591    8.2619 N.pl3    95 ARG102     -0.8000 DICT
   1467 H         -20.6853  -20.7961   11.1752 H        95 ARG102      0.3000 DICT
   1468 HA        -21.2249  -22.5523    8.8210 H        95 ARG102      0.0600 DICT
   1469 HB3       -23.5141  -21.5197    8.8591 H        95 ARG102      0.0600 DICT
   1470 HB2       -23.1613  -20.8089   10.4085 H        95 ARG102      0.0600 DICT
   1471 HG3       -22.8403  -23.1614   11.3833 H        95 ARG102      0.0600 DICT
   1472 HG2       -23.1625  -23.7772    9.7946 H        95 ARG102      0.0600 DICT
   1473 HD3       -25.1929  -22.0322   11.2081 H        95 ARG102      0.0600 DICT
   1474 HD2       -25.1506  -23.7510   11.5120 H        95 ARG102      0.0600 DICT
   1475 HE        -25.2091  -23.0743    8.6825 H        95 ARG102      0.4400 DICT
   1476 HH12      -28.8524  -23.3089   10.4780 H        95 ARG102      0.4600 DICT
   1477 HH11      -27.4307  -23.1932   11.4805 H        95 ARG102      0.4600 DICT
   1478 HH22      -28.6488  -23.3253    8.1744 H        95 ARG102      0.4600 DICT
   1479 HH21      -27.0824  -23.2207    7.4238 H        95 ARG102      0.4600 DICT
   1480 N         -20.5823  -20.4783    7.3607 N.am     96 PRO103     -0.1400 BACKBONE|DICT|DIRECT
   1481 CA        -20.3386  -19.2952    6.5098 C.3      96 PRO103      0.0100 BACKBONE|DICT|DIRECT
   1482 C         -21.6358  -18.6594    5.9732 C.2      96 PRO103      0.5000 BACKBONE|DICT|DIRECT
   1483 O         -22.6221  -19.3718    5.7752 O.2      96 PRO103     -0.5000 BACKBONE|DICT|DIRECT
   1484 CB        -19.4684  -19.8549    5.3766 C.3      96 PRO103     -0.1200 DICT
   1485 CG        -19.8878  -21.3066    5.2399 C.3      96 PRO103     -0.1200 DICT
   1486 CD        -20.2030  -21.7163    6.6731 C.3      96 PRO103     -0.0500 DICT
   1487 HA        -19.7864  -18.5389    7.0677 H        96 PRO103      0.0600 DICT
   1488 HB3       -18.4171  -19.7962    5.6629 H        96 PRO103      0.0600 DICT
   1489 HB2       -19.5841  -19.3168    4.4373 H        96 PRO103      0.0600 DICT
   1490 HG3       -19.1328  -21.9326    4.7632 H        96 PRO103      0.0600 DICT
   1491 HG2       -20.7966  -21.3624    4.6396 H        96 PRO103      0.0600 DICT
   1492 HD2       -20.9913  -22.4692    6.6768 H        96 PRO103      0.0600 DICT
   1493 HD3       -19.3192  -22.1310    7.1605 H        96 PRO103      0.0600 DICT
   1494 N         -21.6116  -17.3338    5.7591 N.am     97 GLY104     -0.5000 BACKBONE|DICT|DIRECT
   1495 CA        -22.7916  -16.5995    5.3109 C.3      97 GLY104      0.0800 BACKBONE|DICT|DIRECT
   1496 C         -22.4438  -15.3772    4.4605 C.2      97 GLY104      0.5000 BACKBONE|DICT|DIRECT
   1497 O         -23.1772  -14.3899    4.5113 O.2      97 GLY104     -0.5000 BACKBONE|DICT|DIRECT
   1498 H         -20.7760  -16.8007    5.9618 H        97 GLY104      0.3000 DICT
   1499 HA3       -23.4090  -16.3141    6.1557 H        97 GLY104      0.0600 DICT
   1500 HA2       -23.4150  -17.2359    4.6842 H        97 GLY104      0.0600 DICT
   1501 N         -21.3821  -15.4476    3.6376 N.am     98 SER105     -0.5000 BACKBONE|DICT|DIRECT
   1502 CA        -21.2022  -14.5525    2.4896 C.3      98 SER105      0.1400 BACKBONE|DICT|DIRECT
   1503 C         -22.2911  -14.7956    1.4256 C.2      98 SER105      0.5000 BACKBONE|DICT|DIRECT
   1504 O         -22.8406  -15.8942    1.3460 O.2      98 SER105     -0.5000 BACKBONE|DICT|DIRECT
   1505 CB        -19.7814  -14.7239    1.9160 C.3      98 SER105      0.1450 DICT
   1506 OG        -19.6170  -15.9084    1.1607 O.3      98 SER105     -0.6830 DICT
   1507 H         -20.7729  -16.2543    3.6655 H        98 SER105      0.3000 DICT
   1508 HA        -21.2922  -13.5275    2.8553 H        98 SER105      0.0600 DICT
   1509 HB3       -19.0429  -14.6828    2.7146 H        98 SER105      0.0600 DICT
   1510 HB2       -19.5542  -13.8960    1.2488 H        98 SER105      0.0600 DICT
   1511 HG        -19.9761  -15.7665    0.2776 H        98 SER105      0.4180 DICT
   1512 N         -22.5735  -13.7635    0.6247 N.am     99 GLU106     -0.5000 BACKBONE|DICT|DIRECT
   1513 CA        -23.5675  -13.7993   -0.4434 C.3      99 GLU106      0.1400 BACKBONE|DICT|DIRECT
   1514 C         -23.0656  -14.5476   -1.6805 C.2      99 GLU106      0.5000 BACKBONE|DICT|DIRECT
   1515 O         -23.6455  -15.5710   -2.0442 O.2      99 GLU106     -0.5000 BACKBONE|DICT|DIRECT
   1516 CB        -23.9925  -12.3628   -0.7700 C.3      99 GLU106     -0.1200 DICT
   1517 CG        -24.7164  -11.6922    0.4099 C.3      99 GLU106     -0.2200 DICT
   1518 CD        -26.0764  -11.1536   -0.0156 C.2      99 GLU106      0.7000 DICT
   1519 OE1       -26.1759   -9.9186   -0.1248 O.co2    99 GLU106     -0.8000 DICT
   1520 OE2       -26.9875  -11.9723   -0.2591 O.co2    99 GLU106     -0.8000 DICT
   1521 H         -22.0497  -12.9027    0.7095 H        99 GLU106      0.3000 DICT
   1522 HA        -24.4499  -14.3354   -0.0913 H        99 GLU106      0.0600 DICT
   1523 HB3       -24.5985  -12.3454   -1.6736 H        99 GLU106      0.0600 DICT
   1524 HB2       -23.1163  -11.7630   -1.0181 H        99 GLU106      0.0600 DICT
   1525 HG3       -24.0924  -10.8886    0.8042 H        99 GLU106      0.0600 DICT
   1526 HG2       -24.8667  -12.3804    1.2417 H        99 GLU106      0.0600 DICT
   1527 N         -21.9837  -14.0349   -2.2844 N.am    100 HIS107     -0.5000 BACKBONE|DICT|DIRECT
   1528 CA        -21.2836  -14.6860   -3.3866 C.3     100 HIS107      0.1400 BACKBONE|DICT|DIRECT
   1529 C         -20.4746  -15.8850   -2.8774 C.2     100 HIS107      0.5000 BACKBONE|DICT|DIRECT
   1530 O         -20.0810  -15.9283   -1.7104 O.2     100 HIS107     -0.5000 BACKBONE|DICT|DIRECT
   1531 CB        -20.3812  -13.6724   -4.1200 C.3     100 HIS107     -0.0050 DICT
   1532 CG        -21.1250  -12.5466   -4.7889 C.2     100 HIS107      0.0150 DICT
   1533 ND1       -21.4844  -11.3893   -4.1233 N.pl3   100 HIS107     -0.5700 DICT
   1534 CD2       -21.5577  -12.3769   -6.0840 C.2     100 HIS107     -0.0150 DICT
   1535 CE1       -22.1156  -10.6060   -4.9968 C.2     100 HIS107      0.2950 DICT
   1536 NE2       -22.1948  -11.1405   -6.2078 N.2     100 HIS107     -0.4900 DICT
   1537 H         -21.5347  -13.2166   -1.8918 H       100 HIS107      0.3000 DICT
   1538 HA        -22.0208  -15.0602   -4.0999 H       100 HIS107      0.0600 DICT
   1539 HB3       -19.7920  -14.1787   -4.8864 H       100 HIS107      0.0600 DICT
   1540 HB2       -19.6664  -13.2278   -3.4294 H       100 HIS107      0.0600 DICT
   1541 HD1       -21.2465  -11.1525   -3.1652 H       100 HIS107      0.4200 DICT
   1542 HD2       -21.4580  -13.0438   -6.9270 H       100 HIS107      0.1150 DICT
   1543 HE1       -22.5082   -9.6324   -4.7454 H       100 HIS107      0.1150 DICT
   1544 N         -20.2461  -16.8336   -3.7874 N.am    101 THR108     -0.5000 BACKBONE|DICT|DIRECT
   1545 CA        -19.4036  -18.0022   -3.5712 C.3     101 THR108      0.1400 BACKBONE|DICT|DIRECT
   1546 C         -18.4111  -18.0916   -4.7413 C.2     101 THR108      0.5000 BACKBONE|DICT|DIRECT
   1547 O         -18.7084  -17.5918   -5.8269 O.2     101 THR108     -0.5000 BACKBONE|DICT|DIRECT
   1548 CB        -20.2572  -19.3015   -3.5115 C.3     101 THR108      0.2050 DICT
   1549 OG1       -20.9654  -19.5603   -4.7095 O.3     101 THR108     -0.6830 DICT
   1550 CG2       -21.2752  -19.3068   -2.3614 C.3     101 THR108     -0.1800 DICT
   1551 H         -20.6085  -16.7301   -4.7252 H       101 THR108      0.3000 DICT
   1552 HA        -18.8325  -17.8921   -2.6488 H       101 THR108      0.0600 DICT
   1553 HB        -19.5843  -20.1456   -3.3615 H       101 THR108      0.0600 DICT
   1554 HG1       -20.3364  -19.7330   -5.4194 H       101 THR108      0.4180 DICT
   1555 HG21      -21.7699  -20.2749   -2.2789 H       101 THR108      0.0600 DICT
   1556 HG22      -20.7883  -19.1050   -1.4101 H       101 THR108      0.0600 DICT
   1557 HG23      -22.0480  -18.5508   -2.5031 H       101 THR108      0.0600 DICT
   1558 N         -17.2480  -18.7141   -4.4935 N.am    102 VAL109     -0.5000 BACKBONE|DICT|DIRECT
   1559 CA        -16.2271  -18.9557   -5.5122 C.3     102 VAL109      0.1400 BACKBONE|DICT|DIRECT
   1560 C         -16.0092  -20.4724   -5.6136 C.2     102 VAL109      0.5000 BACKBONE|DICT|DIRECT
   1561 O         -15.4432  -21.0704   -4.6994 O.2     102 VAL109     -0.5000 BACKBONE|DICT|DIRECT
   1562 CB        -14.8837  -18.2323   -5.2124 C.3     102 VAL109     -0.0600 DICT
   1563 CG1       -13.7669  -18.5910   -6.2189 C.3     102 VAL109     -0.1800 DICT
   1564 CG2       -15.0713  -16.7034   -5.1984 C.3     102 VAL109     -0.1800 DICT
   1565 H         -17.0608  -19.0910   -3.5736 H       102 VAL109      0.3000 DICT
   1566 HA        -16.5685  -18.5909   -6.4763 H       102 VAL109      0.0600 DICT
   1567 HB        -14.5422  -18.5227   -4.2175 H       102 VAL109      0.0600 DICT
   1568 HG11      -12.8799  -17.9778   -6.0651 H       102 VAL109      0.0600 DICT
   1569 HG12      -13.4470  -19.6295   -6.1334 H       102 VAL109      0.0600 DICT
   1570 HG13      -14.0966  -18.4254   -7.2449 H       102 VAL109      0.0600 DICT
   1571 HG21      -14.1527  -16.1945   -4.9105 H       102 VAL109      0.0600 DICT
   1572 HG22      -15.3494  -16.3310   -6.1826 H       102 VAL109      0.0600 DICT
   1573 HG23      -15.8417  -16.3909   -4.4951 H       102 VAL109      0.0600 DICT
   1574 N         -16.5207  -21.0627   -6.7077 N.am    103 GLU110     -0.5000 BACKBONE|DICT|DIRECT
   1575 CA        -16.5644  -22.5035   -6.9924 C.3     103 GLU110      0.1400 BACKBONE|DICT|DIRECT
   1576 C         -17.3106  -23.3081   -5.9039 C.2     103 GLU110      0.5000 BACKBONE|DICT|DIRECT
   1577 O         -16.8712  -24.3892   -5.5123 O.2     103 GLU110     -0.5000 BACKBONE|DICT|DIRECT
   1578 CB        -15.1537  -23.0489   -7.3229 C.3     103 GLU110     -0.1200 DICT
   1579 CG        -14.5166  -22.3681   -8.5580 C.3     103 GLU110     -0.2200 DICT
   1580 CD        -13.1611  -22.9480   -8.9992 C.2     103 GLU110      0.7000 DICT
   1581 OE1       -12.4695  -23.5740   -8.1645 O.co2   103 GLU110     -0.8000 DICT
   1582 OE2       -12.8297  -22.7473  -10.1892 O.co2   103 GLU110     -0.8000 DICT
   1583 H         -16.9773  -20.4780   -7.3969 H       103 GLU110      0.3000 DICT
   1584 HA        -17.1740  -22.6073   -7.8912 H       103 GLU110      0.0600 DICT
   1585 HB3       -15.2113  -24.1231   -7.5058 H       103 GLU110      0.0600 DICT
   1586 HB2       -14.5019  -22.9255   -6.4567 H       103 GLU110      0.0600 DICT
   1587 HG3       -14.3699  -21.3059   -8.3584 H       103 GLU110      0.0600 DICT
   1588 HG2       -15.2138  -22.4279   -9.3952 H       103 GLU110      0.0600 DICT
   1589 N         -18.4299  -22.7368   -5.4287 N.am    104 GLY111     -0.5000 BACKBONE|DICT|DIRECT
   1590 CA        -19.2992  -23.2958   -4.3963 C.3     104 GLY111      0.0800 BACKBONE|DICT|DIRECT
   1591 C         -18.8267  -22.9886   -2.9633 C.2     104 GLY111      0.5000 BACKBONE|DICT|DIRECT
   1592 O         -19.6043  -23.2177   -2.0368 O.2     104 GLY111     -0.5000 BACKBONE|DICT|DIRECT
   1593 H         -18.7279  -21.8617   -5.8423 H       104 GLY111      0.3000 DICT
   1594 HA3       -19.3936  -24.3755   -4.5204 H       104 GLY111      0.0600 DICT
   1595 HA2       -20.2959  -22.8751   -4.5328 H       104 GLY111      0.0600 DICT
   1596 N         -17.6002  -22.4661   -2.7585 N.am    105 HIS112     -0.5000 BACKBONE|DICT|DIRECT
   1597 CA        -17.0828  -22.0940   -1.4383 C.3     105 HIS112      0.1400 BACKBONE|DICT|DIRECT
   1598 C         -17.7090  -20.7792   -0.9573 C.2     105 HIS112      0.5000 BACKBONE|DICT|DIRECT
   1599 O         -17.4712  -19.7389   -1.5708 O.2     105 HIS112     -0.5000 BACKBONE|DICT|DIRECT
   1600 CB        -15.5407  -22.0014   -1.4550 C.3     105 HIS112     -0.0050 DICT
   1601 CG        -14.9292  -21.6044   -0.1287 C.2     105 HIS112      0.0150 DICT
   1602 ND1       -14.6345  -20.2907    0.2026 N.pl3   105 HIS112     -0.5700 DICT
   1603 CD2       -14.5602  -22.3514    0.9685 C.2     105 HIS112     -0.0150 DICT
   1604 CE1       -14.1358  -20.2964    1.4413 C.2     105 HIS112      0.2950 DICT
   1605 NE2       -14.0640  -21.5126    1.9697 N.2     105 HIS112     -0.4900 DICT
   1606 H         -16.9935  -22.2844   -3.5470 H       105 HIS112      0.3000 DICT
   1607 HA        -17.3459  -22.8862   -0.7336 H       105 HIS112      0.0600 DICT
   1608 HB3       -15.2109  -21.2763   -2.1978 H       105 HIS112      0.0600 DICT
   1609 HB2       -15.1152  -22.9600   -1.7533 H       105 HIS112      0.0600 DICT
   1610 HD1       -14.7762  -19.4748   -0.3777 H       105 HIS112      0.4200 DICT
   1611 HD2       -14.6247  -23.4186    1.1197 H       105 HIS112      0.1150 DICT
   1612 HE1       -13.8220  -19.4019    1.9602 H       105 HIS112      0.1150 DICT
   1613 N         -18.4522  -20.8602    0.1556 N.am    106 ARG113     -0.5000 BACKBONE|DICT|DIRECT
   1614 CA        -18.9958  -19.7076    0.8631 C.3     106 ARG113      0.1400 BACKBONE|DICT|DIRECT
   1615 C         -18.0100  -19.2884    1.9632 C.2     106 ARG113      0.5000 BACKBONE|DICT|DIRECT
   1616 O         -17.5394  -20.1341    2.7246 O.2     106 ARG113     -0.5000 BACKBONE|DICT|DIRECT
   1617 CB        -20.3905  -20.0744    1.4103 C.3     106 ARG113     -0.1200 DICT
   1618 CG        -21.2640  -18.8512    1.7567 C.3     106 ARG113     -0.0500 DICT
   1619 CD        -22.6833  -19.2006    2.2507 C.3     106 ARG113      0.1900 DICT
   1620 NE        -23.4961  -19.9264    1.2529 N.pl3   106 ARG113     -0.7000 DICT
   1621 CZ        -24.1110  -19.4438    0.1547 C.cat   106 ARG113      0.6399 DICT
   1622 NH1       -24.0711  -18.1500   -0.1887 N.pl3   106 ARG113     -0.8000 DICT
   1623 NH2       -24.7872  -20.2887   -0.6326 N.pl3   106 ARG113     -0.8000 DICT
   1624 H         -18.5825  -21.7557    0.6033 H       106 ARG113      0.3000 DICT
   1625 HA        -19.1133  -18.8821    0.1579 H       106 ARG113      0.0600 DICT
   1626 HB3       -20.3020  -20.7384    2.2708 H       106 ARG113      0.0600 DICT
   1627 HB2       -20.9103  -20.6505    0.6439 H       106 ARG113      0.0600 DICT
   1628 HG3       -21.3472  -18.2414    0.8566 H       106 ARG113      0.0600 DICT
   1629 HG2       -20.7754  -18.2096    2.4906 H       106 ARG113      0.0600 DICT
   1630 HD3       -23.2044  -18.3155    2.6144 H       106 ARG113      0.0600 DICT
   1631 HD2       -22.5956  -19.8688    3.1070 H       106 ARG113      0.0600 DICT
   1632 HE        -23.5604  -20.9204    1.4160 H       106 ARG113      0.4400 DICT
   1633 HH12      -24.5245  -17.8143   -1.0270 H       106 ARG113      0.4600 DICT
   1634 HH11      -23.5874  -17.4828    0.4021 H       106 ARG113      0.4600 DICT
   1635 HH22      -25.2363  -19.9483   -1.4718 H       106 ARG113      0.4600 DICT
   1636 HH21      -24.8549  -21.2681   -0.3982 H       106 ARG113      0.4600 DICT
   1637 N         -17.7200  -17.9837    2.0076 N.am    107 PHE114     -0.5000 BACKBONE|DICT|DIRECT
   1638 CA        -16.8025  -17.3360    2.9434 C.3     107 PHE114      0.1400 BACKBONE|DICT|DIRECT
   1639 C         -17.5547  -16.9670    4.2458 C.2     107 PHE114      0.5000 BACKBONE|DICT|DIRECT
   1640 O         -18.7819  -16.8598    4.1994 O.2     107 PHE114     -0.5000 BACKBONE|DICT|DIRECT
   1641 CB        -16.2183  -16.0868    2.2423 C.3     107 PHE114     -0.0050 DICT
   1642 CG        -15.4121  -16.3786    0.9840 C.ar    107 PHE114     -0.1150 DICT
   1643 CD1       -16.0581  -16.6647   -0.2400 C.ar    107 PHE114     -0.1150 DICT
   1644 CD2       -14.0103  -16.5012    1.0549 C.ar    107 PHE114     -0.1150 DICT
   1645 CE1       -15.3130  -17.0092   -1.3589 C.ar    107 PHE114     -0.1150 DICT
   1646 CE2       -13.2798  -16.8324   -0.0791 C.ar    107 PHE114     -0.1150 DICT
   1647 CZ        -13.9287  -17.0826   -1.2815 C.ar    107 PHE114     -0.1150 DICT
   1648 H         -18.1927  -17.3549    1.3712 H       107 PHE114      0.3000 DICT
   1649 HA        -15.9924  -18.0333    3.1540 H       107 PHE114      0.0600 DICT
   1650 HB3       -15.5870  -15.5261    2.9324 H       107 PHE114      0.0600 DICT
   1651 HB2       -17.0179  -15.4021    1.9656 H       107 PHE114      0.0600 DICT
   1652 HD1       -17.1341  -16.6098   -0.3175 H       107 PHE114      0.1150 DICT
   1653 HD2       -13.5022  -16.3223    1.9890 H       107 PHE114      0.1150 DICT
   1654 HE1       -15.8132  -17.2156   -2.2927 H       107 PHE114      0.1150 DICT
   1655 HE2       -12.2029  -16.9010   -0.0250 H       107 PHE114      0.1150 DICT
   1656 HZ        -13.3538  -17.3384   -2.1595 H       107 PHE114      0.1150 DICT
   1657 N         -16.8367  -16.7728    5.3813 N.am    108 PRO115     -0.1400 BACKBONE|DICT|DIRECT
   1658 CA        -17.4434  -16.3865    6.6780 C.3     108 PRO115      0.0100 BACKBONE|DICT|DIRECT
   1659 C         -18.4480  -15.2168    6.6527 C.2     108 PRO115      0.5000 BACKBONE|DICT|DIRECT
   1660 O         -19.5475  -15.3557    7.1885 O.2     108 PRO115     -0.5000 BACKBONE|DICT|DIRECT
   1661 CB        -16.2316  -16.0877    7.5740 C.3     108 PRO115     -0.1200 DICT
   1662 CG        -15.1489  -17.0063    7.0398 C.3     108 PRO115     -0.1200 DICT
   1663 CD        -15.3984  -17.0142    5.5352 C.3     108 PRO115     -0.0500 DICT
   1664 HA        -17.9468  -17.2720    7.0632 H       108 PRO115      0.0600 DICT
   1665 HB3       -16.4339  -16.2662    8.6293 H       108 PRO115      0.0600 DICT
   1666 HB2       -15.9129  -15.0496    7.4752 H       108 PRO115      0.0600 DICT
   1667 HG3       -15.3106  -18.0100    7.4359 H       108 PRO115      0.0600 DICT
   1668 HG2       -14.1406  -16.6994    7.3159 H       108 PRO115      0.0600 DICT
   1669 HD2       -14.8425  -16.2155    5.0475 H       108 PRO115      0.0600 DICT
   1670 HD3       -15.0702  -17.9638    5.1128 H       108 PRO115      0.0600 DICT
   1671 N         -18.0692  -14.1208    5.9788 N.am    109 ALA116     -0.5000 BACKBONE|DICT|DIRECT
   1672 CA        -18.8886  -12.9250    5.8067 C.3     109 ALA116      0.1400 BACKBONE|DICT|DIRECT
   1673 C         -18.4675  -12.1567    4.5408 C.2     109 ALA116      0.5000 BACKBONE|DICT|DIRECT
   1674 O         -17.5780  -12.6102    3.8187 O.2     109 ALA116     -0.5000 BACKBONE|DICT|DIRECT
   1675 CB        -18.8415  -12.0868    7.1040 C.3     109 ALA116     -0.1800 DICT
   1676 H         -17.1564  -14.0914    5.5452 H       109 ALA116      0.3000 DICT
   1677 HA        -19.9181  -13.2384    5.6259 H       109 ALA116      0.0600 DICT
   1678 HB1       -19.2366  -11.0801    6.9731 H       109 ALA116      0.0600 DICT
   1679 HB2       -19.4330  -12.5630    7.8863 H       109 ALA116      0.0600 DICT
   1680 HB3       -17.8303  -11.9946    7.4961 H       109 ALA116      0.0600 DICT
   1681 N         -19.1419  -11.0269    4.2690 N.am    110 GLU117     -0.5000 BACKBONE|DICT|DIRECT
   1682 CA        -18.9315  -10.1904    3.0870 C.3     110 GLU117      0.1400 BACKBONE|DICT|DIRECT
   1683 C         -19.4541   -8.7633    3.3157 C.2     110 GLU117      0.5000 BACKBONE|DICT|DIRECT
   1684 O         -20.6066   -8.6069    3.7171 O.2     110 GLU117     -0.5000 BACKBONE|DICT|DIRECT
   1685 CB        -19.5391  -10.8884    1.8474 C.3     110 GLU117     -0.1200 DICT
   1686 CG        -19.6210  -10.0465    0.5530 C.3     110 GLU117     -0.2200 DICT
   1687 CD        -20.0503  -10.8263   -0.6997 C.2     110 GLU117      0.7000 DICT
   1688 OE1       -20.3551  -12.0334   -0.6032 O.co2   110 GLU117     -0.8000 DICT
   1689 OE2       -20.0854  -10.1877   -1.7703 O.co2   110 GLU117     -0.8000 DICT
   1690 H         -19.8880  -10.7364    4.8882 H       110 GLU117      0.3000 DICT
   1691 HA        -17.8573  -10.1174    2.9224 H       110 GLU117      0.0600 DICT
   1692 HB3       -20.5314  -11.2700    2.0951 H       110 GLU117      0.0600 DICT
   1693 HB2       -18.9193  -11.7596    1.6392 H       110 GLU117      0.0600 DICT
   1694 HG3       -18.6511   -9.5964    0.3472 H       110 GLU117      0.0600 DICT
   1695 HG2       -20.3212   -9.2219    0.6906 H       110 GLU117      0.0600 DICT
   1696 N         -18.6143   -7.7583    3.0081 N.am    111 ILE118     -0.5000 BACKBONE|DICT|DIRECT
   1697 CA        -18.9916   -6.3421    2.9559 C.3     111 ILE118      0.1400 BACKBONE|DICT|DIRECT
   1698 C         -19.4604   -5.9562    1.5427 C.2     111 ILE118      0.5000 BACKBONE|DICT|DIRECT
   1699 O         -18.8619   -6.3943    0.5619 O.2     111 ILE118     -0.5000 BACKBONE|DICT|DIRECT
   1700 CB        -17.8226   -5.3890    3.3753 C.3     111 ILE118     -0.0600 DICT
   1701 CG1       -18.2300   -3.8896    3.3575 C.3     111 ILE118     -0.1200 DICT
   1702 CG2       -16.5175   -5.5998    2.5778 C.3     111 ILE118     -0.1800 DICT
   1703 CD1       -17.3343   -2.9712    4.1974 C.3     111 ILE118     -0.1800 DICT
   1704 H         -17.6930   -7.9791    2.6525 H       111 ILE118      0.3000 DICT
   1705 HA        -19.8221   -6.1775    3.6423 H       111 ILE118      0.0600 DICT
   1706 HB        -17.5912   -5.6412    4.4102 H       111 ILE118      0.0600 DICT
   1707 HG13      -19.2509   -3.7796    3.7232 H       111 ILE118      0.0600 DICT
   1708 HG12      -18.2430   -3.5156    2.3335 H       111 ILE118      0.0600 DICT
   1709 HG21      -15.7111   -4.9713    2.9520 H       111 ILE118      0.0600 DICT
   1710 HG22      -16.1683   -6.6267    2.6632 H       111 ILE118      0.0600 DICT
   1711 HG23      -16.6357   -5.3671    1.5197 H       111 ILE118      0.0600 DICT
   1712 HD11      -17.7261   -1.9542    4.2032 H       111 ILE118      0.0600 DICT
   1713 HD12      -17.2774   -3.3085    5.2326 H       111 ILE118      0.0600 DICT
   1714 HD13      -16.3227   -2.9238    3.7953 H       111 ILE118      0.0600 DICT
   1715 N         -20.4967   -5.1066    1.4930 N.am    112 HIS119     -0.5000 BACKBONE|DICT|DIRECT
   1716 CA        -21.0053   -4.4369    0.3012 C.3     112 HIS119      0.1400 BACKBONE|DICT|DIRECT
   1717 C         -20.9760   -2.9279    0.5560 C.2     112 HIS119      0.5000 BACKBONE|DICT|DIRECT
   1718 O         -21.6074   -2.4866    1.5131 O.2     112 HIS119     -0.5000 BACKBONE|DICT|DIRECT
   1719 CB        -22.4612   -4.8782    0.0525 C.3     112 HIS119     -0.2970 DICT
   1720 CG        -22.6437   -6.2687   -0.4948 C.2     112 HIS119      0.5040 DICT
   1721 ND1       -23.9086   -6.8589   -0.5870 N.pl3   112 HIS119     -0.5640 DICT
   1722 CD2       -21.7053   -7.1539   -0.9791 C.2     112 HIS119     -0.2610 DICT
   1723 CE1       -23.6893   -8.0318   -1.1681 C.2     112 HIS119      0.1820 DICT
   1724 NE2       -22.4016   -8.2703   -1.3921 N.2     112 HIS119     -0.2910 DICT
   1725 H         -20.9273   -4.8135    2.3617 H       112 HIS119      0.3000 DICT
   1726 HA        -20.3968   -4.6578   -0.5769 H       112 HIS119      0.0600 DICT
   1727 HB3       -22.9505   -4.1921   -0.6390 H       112 HIS119      0.0600 DICT
   1728 HB2       -23.0260   -4.8123    0.9832 H       112 HIS119      0.0600 DICT
   1729 HD2       -20.6341   -7.0884   -1.0797 H       112 HIS119      0.1830 DICT
   1730 HE1       -24.4646   -8.7177   -1.4651 H       112 HIS119      0.0980 DICT
   1731 HE2       -21.9963   -9.1030   -1.7997 H       112 HIS119      0.3260 DICT
   1732 N         -20.2931   -2.1713   -0.3177 N.am    113 VAL120     -0.5000 BACKBONE|DICT|DIRECT
   1733 CA        -20.3009   -0.7066   -0.3250 C.3     113 VAL120      0.1400 BACKBONE|DICT|DIRECT
   1734 C         -21.0872   -0.2726   -1.5749 C.2     113 VAL120      0.5000 BACKBONE|DICT|DIRECT
   1735 O         -20.6227   -0.4936   -2.6923 O.2     113 VAL120     -0.5000 BACKBONE|DICT|DIRECT
   1736 CB        -18.8675   -0.0980   -0.3955 C.3     113 VAL120     -0.0600 DICT
   1737 CG1       -18.8730    1.4425   -0.2878 C.3     113 VAL120     -0.1800 DICT
   1738 CG2       -17.9275   -0.6761    0.6789 C.3     113 VAL120     -0.1800 DICT
   1739 H         -19.7822   -2.6165   -1.0699 H       113 VAL120      0.3000 DICT
   1740 HA        -20.7998   -0.3118    0.5598 H       113 VAL120      0.0600 DICT
   1741 HB        -18.4238   -0.3529   -1.3577 H       113 VAL120      0.0600 DICT
   1742 HG11      -17.8700    1.8472   -0.4263 H       113 VAL120      0.0600 DICT
   1743 HG12      -19.5161    1.9154   -1.0285 H       113 VAL120      0.0600 DICT
   1744 HG13      -19.2228    1.7684    0.6910 H       113 VAL120      0.0600 DICT
   1745 HG21      -16.9361   -0.2271    0.6140 H       113 VAL120      0.0600 DICT
   1746 HG22      -18.3023   -0.4939    1.6848 H       113 VAL120      0.0600 DICT
   1747 HG23      -17.7966   -1.7520    0.5625 H       113 VAL120      0.0600 DICT
   1748 N         -22.2838    0.2888   -1.3553 N.am    114 VAL121     -0.5000 BACKBONE|DICT|DIRECT
   1749 CA        -23.2705    0.6122   -2.3862 C.3     114 VAL121      0.1400 BACKBONE|DICT|DIRECT
   1750 C         -23.1031    2.0710   -2.8462 C.2     114 VAL121      0.5000 BACKBONE|DICT|DIRECT
   1751 O         -22.9243    2.9542   -2.0058 O.2     114 VAL121     -0.5000 BACKBONE|DICT|DIRECT
   1752 CB        -24.7120    0.4479   -1.8243 C.3     114 VAL121     -0.0600 DICT
   1753 CG1       -25.8305    0.7410   -2.8470 C.3     114 VAL121     -0.1800 DICT
   1754 CG2       -24.9253   -0.9528   -1.2287 C.3     114 VAL121     -0.1800 DICT
   1755 H         -22.5689    0.4900   -0.4051 H       114 VAL121      0.3000 DICT
   1756 HA        -23.1412   -0.0540   -3.2407 H       114 VAL121      0.0600 DICT
   1757 HB        -24.8421    1.1559   -1.0031 H       114 VAL121      0.0600 DICT
   1758 HG11      -26.8144    0.5540   -2.4157 H       114 VAL121      0.0600 DICT
   1759 HG12      -25.8273    1.7785   -3.1737 H       114 VAL121      0.0600 DICT
   1760 HG13      -25.7339    0.1128   -3.7326 H       114 VAL121      0.0600 DICT
   1761 HG21      -25.9402   -1.0460   -0.8513 H       114 VAL121      0.0600 DICT
   1762 HG22      -24.7685   -1.7384   -1.9678 H       114 VAL121      0.0600 DICT
   1763 HG23      -24.2590   -1.1461   -0.3872 H       114 VAL121      0.0600 DICT
   1764 N         -23.1702    2.2841   -4.1712 N.am    115 HIS122     -0.5000 BACKBONE|DICT|DIRECT
   1765 CA        -22.9828    3.5835   -4.8147 C.3     115 HIS122      0.1400 BACKBONE|DICT|DIRECT
   1766 C         -24.0866    3.8623   -5.8412 C.2     115 HIS122      0.5000 BACKBONE|DICT|DIRECT
   1767 O         -24.5732    2.9411   -6.4958 O.2     115 HIS122     -0.5000 BACKBONE|DICT|DIRECT
   1768 CB        -21.6235    3.6564   -5.5399 C.3     115 HIS122     -0.0050 DICT
   1769 CG        -20.3786    3.3266   -4.7583 C.2     115 HIS122      0.0150 DICT
   1770 ND1       -20.0811    2.0551   -4.3032 N.pl3   115 HIS122     -0.5700 DICT
   1771 CD2       -19.3005    4.1053   -4.4029 C.2     115 HIS122     -0.0150 DICT
   1772 CE1       -18.9037    2.1257   -3.6827 C.2     115 HIS122      0.2950 DICT
   1773 NE2       -18.3666    3.3362   -3.7107 N.2     115 HIS122     -0.4900 DICT
   1774 H         -23.3165    1.5054   -4.8004 H       115 HIS122      0.3000 DICT
   1775 HA        -23.0219    4.3697   -4.0615 H       115 HIS122      0.0600 DICT
   1776 HB3       -21.5004    4.6824   -5.8771 H       115 HIS122      0.0600 DICT
   1777 HB2       -21.6272    3.0333   -6.4361 H       115 HIS122      0.0600 DICT
   1778 HD1       -20.6582    1.2304   -4.3974 H       115 HIS122      0.4200 DICT
   1779 HD2       -19.1228    5.1534   -4.5934 H       115 HIS122      0.1150 DICT
   1780 HE1       -18.4347    1.2819   -3.2002 H       115 HIS122      0.1150 DICT
   1781 N         -24.3952    5.1583   -5.9848 N.am    116 LEU123     -0.5000 BACKBONE|DICT|DIRECT
   1782 CA        -25.2835    5.7476   -6.9816 C.3     116 LEU123      0.1400 BACKBONE|DICT|DIRECT
   1783 C         -24.4222    6.3736   -8.0865 C.2     116 LEU123      0.5000 BACKBONE|DICT|DIRECT
   1784 O         -23.4641    7.0745   -7.7653 O.2     116 LEU123     -0.5000 BACKBONE|DICT|DIRECT
   1785 CB        -26.1213    6.8289   -6.2568 C.3     116 LEU123     -0.1200 DICT
   1786 CG        -27.0905    7.6622   -7.1212 C.3     116 LEU123     -0.0600 DICT
   1787 CD1       -28.1279    6.7778   -7.8294 C.3     116 LEU123     -0.1800 DICT
   1788 CD2       -27.7584    8.7694   -6.2813 C.3     116 LEU123     -0.1800 DICT
   1789 H         -23.9075    5.8322   -5.4073 H       116 LEU123      0.3000 DICT
   1790 HA        -25.9400    4.9870   -7.4076 H       116 LEU123      0.0600 DICT
   1791 HB3       -25.4391    7.5134   -5.7487 H       116 LEU123      0.0600 DICT
   1792 HB2       -26.6998    6.3510   -5.4712 H       116 LEU123      0.0600 DICT
   1793 HG        -26.5155    8.1780   -7.8880 H       116 LEU123      0.0600 DICT
   1794 HD11      -29.0563    7.3131   -8.0191 H       116 LEU123      0.0600 DICT
   1795 HD12      -27.7510    6.4389   -8.7945 H       116 LEU123      0.0600 DICT
   1796 HD13      -28.3748    5.8968   -7.2386 H       116 LEU123      0.0600 DICT
   1797 HD21      -27.6581    9.7403   -6.7663 H       116 LEU123      0.0600 DICT
   1798 HD22      -28.8208    8.5886   -6.1320 H       116 LEU123      0.0600 DICT
   1799 HD23      -27.3149    8.8598   -5.2894 H       116 LEU123      0.0600 DICT
   1800 N         -24.7894    6.1517   -9.3596 N.am    117 SER124     -0.5000 BACKBONE|DICT|DIRECT
   1801 CA        -24.1579    6.7987  -10.5148 C.3     117 SER124      0.1400 BACKBONE|DICT|DIRECT
   1802 C         -24.4285    8.3132  -10.5212 C.2     117 SER124      0.5000 BACKBONE|DICT|DIRECT
   1803 O         -25.5419    8.7304  -10.2009 O.2     117 SER124     -0.5000 BACKBONE|DICT|DIRECT
   1804 CB        -24.6480    6.1181  -11.8073 C.3     117 SER124      0.1450 DICT
   1805 OG        -24.0908    6.6970  -12.9717 O.3     117 SER124     -0.6830 DICT
   1806 H         -25.5847    5.5581   -9.5593 H       117 SER124      0.3000 DICT
   1807 HA        -23.0817    6.6415  -10.4440 H       117 SER124      0.0600 DICT
   1808 HB3       -25.7310    6.1666  -11.8797 H       117 SER124      0.0600 DICT
   1809 HB2       -24.3870    5.0626  -11.7921 H       117 SER124      0.0600 DICT
   1810 HG        -23.1662    6.4407  -13.0288 H       117 SER124      0.4180 DICT
   1811 N         -23.4103    9.0986  -10.9121 N.am    118 THR125     -0.5000 BACKBONE|DICT|DIRECT
   1812 CA        -23.4562   10.5651  -10.9773 C.3     118 THR125      0.1400 BACKBONE|DICT|DIRECT
   1813 C         -24.4908   11.1388  -11.9776 C.2     118 THR125      0.5000 BACKBONE|DICT|DIRECT
   1814 O         -24.8343   12.3151  -11.8556 O.2     118 THR125     -0.5000 BACKBONE|DICT|DIRECT
   1815 CB        -22.0625   11.1547  -11.3238 C.3     118 THR125      0.2050 DICT
   1816 OG1       -21.6341   10.7770  -12.6198 O.3     118 THR125     -0.6830 DICT
   1817 CG2       -20.9752   10.7939  -10.3021 C.3     118 THR125     -0.1800 DICT
   1818 H         -22.5346    8.6778  -11.1934 H       118 THR125      0.3000 DICT
   1819 HA        -23.7404   10.9113   -9.9842 H       118 THR125      0.0600 DICT
   1820 HB        -22.1374   12.2432  -11.3328 H       118 THR125      0.0600 DICT
   1821 HG1       -20.7282   11.0737  -12.7429 H       118 THR125      0.4180 DICT
   1822 HG21      -20.0114   11.2242  -10.5760 H       118 THR125      0.0600 DICT
   1823 HG22      -21.2354   11.1743   -9.3163 H       118 THR125      0.0600 DICT
   1824 HG23      -20.8464    9.7185  -10.2085 H       118 THR125      0.0600 DICT
   1825 N         -25.0037   10.2997  -12.8962 N.am    119 ALA126     -0.5000 BACKBONE|DICT|DIRECT
   1826 CA        -26.1030   10.6056  -13.8135 C.3     119 ALA126      0.1400 BACKBONE|DICT|DIRECT
   1827 C         -27.4894   10.7185  -13.1422 C.2     119 ALA126      0.5000 BACKBONE|DICT|DIRECT
   1828 O         -28.3981   11.2591  -13.7718 O.2     119 ALA126     -0.5000 BACKBONE|DICT|DIRECT
   1829 CB        -26.1290    9.5239  -14.9047 C.3     119 ALA126     -0.1800 DICT
   1830 H         -24.6603    9.3500  -12.9277 H       119 ALA126      0.3000 DICT
   1831 HA        -25.8899   11.5649  -14.2885 H       119 ALA126      0.0600 DICT
   1832 HB1       -26.9124    9.7161  -15.6388 H       119 ALA126      0.0600 DICT
   1833 HB2       -25.1815    9.4884  -15.4433 H       119 ALA126      0.0600 DICT
   1834 HB3       -26.3065    8.5339  -14.4813 H       119 ALA126      0.0600 DICT
   1835 N         -27.6329   10.2143  -11.9035 N.am    120 PHE127     -0.5000 BACKBONE|DICT|DIRECT
   1836 CA        -28.8760   10.2199  -11.1283 C.3     120 PHE127      0.1400 BACKBONE|DICT|DIRECT
   1837 C         -28.6857   11.0102   -9.8256 C.2     120 PHE127      0.5000 BACKBONE|DICT|DIRECT
   1838 O         -27.6010   10.9800   -9.2407 O.2     120 PHE127     -0.5000 BACKBONE|DICT|DIRECT
   1839 CB        -29.2885    8.7679  -10.8145 C.3     120 PHE127     -0.0050 DICT
   1840 CG        -29.6192    7.9236  -12.0325 C.ar    120 PHE127     -0.1150 DICT
   1841 CD1       -30.8685    8.0544  -12.6713 C.ar    120 PHE127     -0.1150 DICT
   1842 CD2       -28.6272    7.1217  -12.6325 C.ar    120 PHE127     -0.1150 DICT
   1843 CE1       -31.1345    7.3385  -13.8307 C.ar    120 PHE127     -0.1150 DICT
   1844 CE2       -28.9076    6.4186  -13.7965 C.ar    120 PHE127     -0.1150 DICT
   1845 CZ        -30.1603    6.5187  -14.3868 C.ar    120 PHE127     -0.1150 DICT
   1846 H         -26.8340    9.8017  -11.4402 H       120 PHE127      0.3000 DICT
   1847 HA        -29.6816   10.6930  -11.6936 H       120 PHE127      0.0600 DICT
   1848 HB3       -30.1652    8.7693  -10.1643 H       120 PHE127      0.0600 DICT
   1849 HB2       -28.4969    8.2724  -10.2517 H       120 PHE127      0.0600 DICT
   1850 HD1       -31.6183    8.7125  -12.2603 H       120 PHE127      0.1150 DICT
   1851 HD2       -27.6490    7.0605  -12.1856 H       120 PHE127      0.1150 DICT
   1852 HE1       -32.1000    7.4279  -14.3057 H       120 PHE127      0.1150 DICT
   1853 HE2       -28.1475    5.8011  -14.2516 H       120 PHE127      0.1150 DICT
   1854 HZ        -30.3722    5.9702  -15.2926 H       120 PHE127      0.1150 DICT
   1855 N         -29.7624   11.6841   -9.3889 N.am    121 ALA128     -0.5000 BACKBONE|DICT|DIRECT
   1856 CA        -29.8046   12.4709   -8.1558 C.3     121 ALA128      0.1400 BACKBONE|DICT|DIRECT
   1857 C         -30.2388   11.6413   -6.9367 C.2     121 ALA128      0.5000 BACKBONE|DICT|DIRECT
   1858 O         -29.7638   11.9221   -5.8365 O.2     121 ALA128     -0.5000 BACKBONE|DICT|DIRECT
   1859 CB        -30.7547   13.6623   -8.3537 C.3     121 ALA128     -0.1800 DICT
   1860 H         -30.6300   11.6372   -9.9097 H       121 ALA128      0.3000 DICT
   1861 HA        -28.8100   12.8716   -7.9502 H       121 ALA128      0.0600 DICT
   1862 HB1       -30.7835   14.2964   -7.4669 H       121 ALA128      0.0600 DICT
   1863 HB2       -30.4334   14.2847   -9.1892 H       121 ALA128      0.0600 DICT
   1864 HB3       -31.7750   13.3350   -8.5576 H       121 ALA128      0.0600 DICT
   1865 N         -31.1221   10.6494   -7.1471 N.am    122 ARG129     -0.5000 BACKBONE|DICT|DIRECT
   1866 CA        -31.6495    9.7683   -6.1031 C.3     122 ARG129      0.1400 BACKBONE|DICT|DIRECT
   1867 C         -31.6310    8.3020   -6.5556 C.2     122 ARG129      0.5000 BACKBONE|DICT|DIRECT
   1868 O         -31.5629    8.0204   -7.7532 O.2     122 ARG129     -0.5000 BACKBONE|DICT|DIRECT
   1869 CB        -33.0877   10.1736   -5.7287 C.3     122 ARG129     -0.1200 DICT
   1870 CG        -33.2939   11.6424   -5.3104 C.3     122 ARG129     -0.0500 DICT
   1871 CD        -34.6024   11.8828   -4.5303 C.3     122 ARG129      0.1900 DICT
   1872 NE        -35.7923   11.3718   -5.2395 N.pl3   122 ARG129     -0.7000 DICT
   1873 CZ        -36.5740   11.9823   -6.1486 C.cat   122 ARG129      0.6399 DICT
   1874 NH1       -36.3979   13.2608   -6.5149 N.pl3   122 ARG129     -0.8000 DICT
   1875 NH2       -37.5612   11.2743   -6.7112 N.pl3   122 ARG129     -0.8000 DICT
   1876 H         -31.4684   10.4822   -8.0826 H       122 ARG129      0.3000 DICT
   1877 HA        -31.0236    9.8372   -5.2111 H       122 ARG129      0.0600 DICT
   1878 HB3       -33.4356    9.5275   -4.9209 H       122 ARG129      0.0600 DICT
   1879 HB2       -33.7357    9.9744   -6.5817 H       122 ARG129      0.0600 DICT
   1880 HG3       -33.2011   12.3312   -6.1514 H       122 ARG129      0.0600 DICT
   1881 HG2       -32.4743   11.8900   -4.6350 H       122 ARG129      0.0600 DICT
   1882 HD3       -34.7381   12.9567   -4.4081 H       122 ARG129      0.0600 DICT
   1883 HD2       -34.5377   11.4812   -3.5186 H       122 ARG129      0.0600 DICT
   1884 HE        -35.9558   10.3795   -5.1129 H       122 ARG129      0.4400 DICT
   1885 HH12      -36.9756   13.6746   -7.2314 H       122 ARG129      0.4600 DICT
   1886 HH11      -35.6380   13.7947   -6.1206 H       122 ARG129      0.4600 DICT
   1887 HH22      -38.1577   11.6882   -7.4113 H       122 ARG129      0.4600 DICT
   1888 HH21      -37.6817   10.2957   -6.4735 H       122 ARG129      0.4600 DICT
   1889 N         -31.7042    7.3947   -5.5662 N.am    123 VAL130     -0.5000 BACKBONE|DICT|DIRECT
   1890 CA        -31.6553    5.9444   -5.7568 C.3     123 VAL130      0.1400 BACKBONE|DICT|DIRECT
   1891 C         -32.8481    5.3855   -6.5486 C.2     123 VAL130      0.5000 BACKBONE|DICT|DIRECT
   1892 O         -32.6158    4.5521   -7.4182 O.2     123 VAL130     -0.5000 BACKBONE|DICT|DIRECT
   1893 CB        -31.5505    5.1783   -4.4067 C.3     123 VAL130     -0.0600 DICT
   1894 CG1       -31.6074    3.6389   -4.5412 C.3     123 VAL130     -0.1800 DICT
   1895 CG2       -30.2660    5.5817   -3.6713 C.3     123 VAL130     -0.1800 DICT
   1896 H         -31.7695    7.7099   -4.6093 H       123 VAL130      0.3000 DICT
   1897 HA        -30.7551    5.7303   -6.3369 H       123 VAL130      0.0600 DICT
   1898 HB        -32.3864    5.4717   -3.7691 H       123 VAL130      0.0600 DICT
   1899 HG11      -31.3031    3.1492   -3.6187 H       123 VAL130      0.0600 DICT
   1900 HG12      -32.6134    3.2848   -4.7705 H       123 VAL130      0.0600 DICT
   1901 HG13      -30.9414    3.2835   -5.3269 H       123 VAL130      0.0600 DICT
   1902 HG21      -30.0983    4.9821   -2.7758 H       123 VAL130      0.0600 DICT
   1903 HG22      -29.4178    5.4511   -4.3377 H       123 VAL130      0.0600 DICT
   1904 HG23      -30.2858    6.6274   -3.3643 H       123 VAL130      0.0600 DICT
   1905 N         -34.0742    5.8629   -6.2656 N.am    124 ASP131     -0.5000 BACKBONE|DICT|DIRECT
   1906 CA        -35.3198    5.4424   -6.9286 C.3     124 ASP131      0.1400 BACKBONE|DICT|DIRECT
   1907 C         -35.3372    5.7016   -8.4479 C.2     124 ASP131      0.5000 BACKBONE|DICT|DIRECT
   1908 O         -35.9243    4.9063   -9.1811 O.2     124 ASP131     -0.5000 BACKBONE|DICT|DIRECT
   1909 CB        -36.6138    5.9885   -6.2623 C.3     124 ASP131     -0.2200 DICT
   1910 CG        -36.8025    7.5149   -6.1465 C.2     124 ASP131      0.7000 DICT
   1911 OD1       -35.7972    8.2560   -6.1286 O.co2   124 ASP131     -0.8000 DICT
   1912 OD2       -37.9666    7.9207   -5.9386 O.co2   124 ASP131     -0.8000 DICT
   1913 H         -34.1791    6.5866   -5.5683 H       124 ASP131      0.3000 DICT
   1914 HA        -35.3572    4.3606   -6.8210 H       124 ASP131      0.0600 DICT
   1915 HB3       -36.6305    5.6187   -5.2379 H       124 ASP131      0.0600 DICT
   1916 HB2       -37.4881    5.5454   -6.7430 H       124 ASP131      0.0600 DICT
   1917 N         -34.6521    6.7703   -8.8871 N.am    125 GLU132     -0.5000 BACKBONE|DICT|DIRECT
   1918 CA        -34.4187    7.1049  -10.2920 C.3     125 GLU132      0.1400 BACKBONE|DICT|DIRECT
   1919 C         -33.4846    6.0945  -10.9872 C.2     125 GLU132      0.5000 BACKBONE|DICT|DIRECT
   1920 O         -33.6646    5.8352  -12.1747 O.2     125 GLU132     -0.5000 BACKBONE|DICT|DIRECT
   1921 CB        -33.8037    8.5165  -10.3883 C.3     125 GLU132     -0.1200 DICT
   1922 CG        -34.5811    9.6329   -9.6512 C.3     125 GLU132     -0.2200 DICT
   1923 CD        -33.8939   11.0106   -9.6482 C.2     125 GLU132      0.7000 DICT
   1924 OE1       -32.7562   11.1298  -10.1586 O.co2   125 GLU132     -0.8000 DICT
   1925 OE2       -34.5254   11.9434   -9.1066 O.co2   125 GLU132     -0.8000 DICT
   1926 H         -34.2148    7.3796   -8.2100 H       125 GLU132      0.3000 DICT
   1927 HA        -35.3802    7.1025  -10.8088 H       125 GLU132      0.0600 DICT
   1928 HB3       -33.7369    8.7901  -11.4420 H       125 GLU132      0.0600 DICT
   1929 HB2       -32.7773    8.4804  -10.0211 H       125 GLU132      0.0600 DICT
   1930 HG3       -34.7434    9.3549   -8.6104 H       125 GLU132      0.0600 DICT
   1931 HG2       -35.5716    9.7362  -10.0961 H       125 GLU132      0.0600 DICT
   1932 N         -32.5110    5.5616  -10.2295 N.am    126 ALA133     -0.5000 BACKBONE|DICT|DIRECT
   1933 CA        -31.4692    4.6432  -10.6819 C.3     126 ALA133      0.1400 BACKBONE|DICT|DIRECT
   1934 C         -31.8454    3.1516  -10.6018 C.2     126 ALA133      0.5000 BACKBONE|DICT|DIRECT
   1935 O         -31.1305    2.3449  -11.1986 O.2     126 ALA133     -0.5000 BACKBONE|DICT|DIRECT
   1936 CB        -30.2127    4.9144   -9.8471 C.3     126 ALA133     -0.1800 DICT
   1937 H         -32.4594    5.8259   -9.2554 H       126 ALA133      0.3000 DICT
   1938 HA        -31.2317    4.8618  -11.7249 H       126 ALA133      0.0600 DICT
   1939 HB1       -29.4095    4.2369  -10.1209 H       126 ALA133      0.0600 DICT
   1940 HB2       -29.8536    5.9298  -10.0055 H       126 ALA133      0.0600 DICT
   1941 HB3       -30.3927    4.7886   -8.7799 H       126 ALA133      0.0600 DICT
   1942 N         -32.9384    2.7980   -9.8962 N.am    127 LEU134     -0.5000 BACKBONE|DICT|DIRECT
   1943 CA        -33.4549    1.4266   -9.8074 C.3     127 LEU134      0.1400 BACKBONE|DICT|DIRECT
   1944 C         -33.9679    0.9493  -11.1786 C.2     127 LEU134      0.5000 BACKBONE|DICT|DIRECT
   1945 O         -34.8003    1.6239  -11.7869 O.2     127 LEU134     -0.5000 BACKBONE|DICT|DIRECT
   1946 CB        -34.5954    1.3329   -8.7608 C.3     127 LEU134     -0.1200 DICT
   1947 CG        -34.1952    1.4851   -7.2730 C.3     127 LEU134     -0.0600 DICT
   1948 CD1       -35.4330    1.6409   -6.3673 C.3     127 LEU134     -0.1800 DICT
   1949 CD2       -33.2378    0.3942   -6.7542 C.3     127 LEU134     -0.1800 DICT
   1950 H         -33.4723    3.5111   -9.4192 H       127 LEU134      0.3000 DICT
   1951 HA        -32.6301    0.7794   -9.5068 H       127 LEU134      0.0600 DICT
   1952 HB3       -35.1042    0.3729   -8.8660 H       127 LEU134      0.0600 DICT
   1953 HB2       -35.3432    2.0883   -9.0084 H       127 LEU134      0.0600 DICT
   1954 HG        -33.6541    2.4198   -7.2008 H       127 LEU134      0.0600 DICT
   1955 HD11      -35.2728    2.4279   -5.6308 H       127 LEU134      0.0600 DICT
   1956 HD12      -36.3274    1.9036   -6.9326 H       127 LEU134      0.0600 DICT
   1957 HD13      -35.6634    0.7333   -5.8154 H       127 LEU134      0.0600 DICT
   1958 HD21      -32.3764    0.8453   -6.2615 H       127 LEU134      0.0600 DICT
   1959 HD22      -33.7102   -0.2646   -6.0264 H       127 LEU134      0.0600 DICT
   1960 HD23      -32.8539   -0.2357   -7.5516 H       127 LEU134      0.0600 DICT
   1961 N         -33.4570   -0.2080  -11.6291 N.am    128 GLY135     -0.5000 BACKBONE|DICT|DIRECT
   1962 CA        -33.8305   -0.8392  -12.8958 C.3     128 GLY135      0.0800 BACKBONE|DICT|DIRECT
   1963 C         -33.0427   -0.2862  -14.0972 C.2     128 GLY135      0.5000 BACKBONE|DICT|DIRECT
   1964 O         -33.2263   -0.7938  -15.2026 O.2     128 GLY135     -0.5000 BACKBONE|DICT|DIRECT
   1965 H         -32.7628   -0.6902  -11.0758 H       128 GLY135      0.3000 DICT
   1966 HA3       -34.8979   -0.7117  -13.0827 H       128 GLY135      0.0600 DICT
   1967 HA2       -33.6617   -1.9125  -12.8192 H       128 GLY135      0.0600 DICT
   1968 N         -32.1912    0.7378  -13.9038 N.am    129 ARG136     -0.5000 BACKBONE|DICT|DIRECT
   1969 CA        -31.4432    1.4152  -14.9648 C.3     129 ARG136      0.1400 BACKBONE|DICT|DIRECT
   1970 C         -30.0323    0.8040  -15.0953 C.2     129 ARG136      0.5000 BACKBONE|DICT|DIRECT
   1971 O         -29.3989    0.5723  -14.0631 O.2     129 ARG136     -0.5000 BACKBONE|DICT|DIRECT
   1972 CB        -31.3555    2.9215  -14.6309 C.3     129 ARG136     -0.1200 DICT
   1973 CG        -32.6986    3.5945  -14.2835 C.3     129 ARG136     -0.0500 DICT
   1974 CD        -33.8039    3.4627  -15.3491 C.3     129 ARG136      0.1900 DICT
   1975 NE        -35.1087    3.9203  -14.8366 N.pl3   129 ARG136     -0.7000 DICT
   1976 CZ        -35.6018    5.1737  -14.7815 C.cat   129 ARG136      0.6399 DICT
   1977 NH1       -34.9289    6.2396  -15.2434 N.pl3   129 ARG136     -0.8000 DICT
   1978 NH2       -36.8124    5.3615  -14.2405 N.pl3   129 ARG136     -0.8000 DICT
   1979 H         -32.0535    1.0971  -12.9690 H       129 ARG136      0.3000 DICT
   1980 HA        -32.0044    1.3028  -15.8893 H       129 ARG136      0.0600 DICT
   1981 HB3       -30.9038    3.4440  -15.4753 H       129 ARG136      0.0600 DICT
   1982 HB2       -30.6759    3.0774  -13.7919 H       129 ARG136      0.0600 DICT
   1983 HG3       -32.4658    4.6538  -14.1818 H       129 ARG136      0.0600 DICT
   1984 HG2       -33.0600    3.2859  -13.3018 H       129 ARG136      0.0600 DICT
   1985 HD3       -33.8838    2.4559  -15.7562 H       129 ARG136      0.0600 DICT
   1986 HD2       -33.5524    4.1033  -16.1940 H       129 ARG136      0.0600 DICT
   1987 HE        -35.6619    3.1907  -14.4099 H       129 ARG136      0.4400 DICT
   1988 HH12      -35.3196    7.1676  -15.1739 H       129 ARG136      0.4600 DICT
   1989 HH11      -34.0094    6.1164  -15.6401 H       129 ARG136      0.4600 DICT
   1990 HH22      -37.2045    6.2892  -14.1746 H       129 ARG136      0.4600 DICT
   1991 HH21      -37.3342    4.5796  -13.8719 H       129 ARG136      0.4600 DICT
   1992 N         -29.5672    0.5400  -16.3421 N.am    130 PRO137     -0.1400 BACKBONE|DICT|DIRECT
   1993 CA        -28.2694   -0.1154  -16.5934 C.3     130 PRO137      0.0100 BACKBONE|DICT|DIRECT
   1994 C         -27.0726    0.7527  -16.1649 C.2     130 PRO137      0.5000 BACKBONE|DICT|DIRECT
   1995 O         -26.8293    1.8041  -16.7577 O.2     130 PRO137     -0.5000 BACKBONE|DICT|DIRECT
   1996 CB        -28.2889   -0.3935  -18.1063 C.3     130 PRO137     -0.1200 DICT
   1997 CG        -29.1914    0.6824  -18.6870 C.3     130 PRO137     -0.1200 DICT
   1998 CD        -30.2450    0.8631  -17.6020 C.3     130 PRO137     -0.0500 DICT
   1999 HA        -28.2253   -1.0678  -16.0613 H       130 PRO137      0.0600 DICT
   2000 HB3       -28.7298   -1.3760  -18.2833 H       130 PRO137      0.0600 DICT
   2001 HB2       -27.2995   -0.3989  -18.5660 H       130 PRO137      0.0600 DICT
   2002 HG3       -29.6109    0.4215  -19.6589 H       130 PRO137      0.0600 DICT
   2003 HG2       -28.6270    1.6085  -18.8045 H       130 PRO137      0.0600 DICT
   2004 HD2       -30.6478    1.8765  -17.6233 H       130 PRO137      0.0600 DICT
   2005 HD3       -31.0650    0.1582  -17.7491 H       130 PRO137      0.0600 DICT
   2006 N         -26.3714    0.2976  -15.1157 N.am    131 GLY138     -0.5000 BACKBONE|DICT|DIRECT
   2007 CA        -25.2301    0.9878  -14.5217 C.3     131 GLY138      0.0800 BACKBONE|DICT|DIRECT
   2008 C         -25.6418    2.1563  -13.6144 C.2     131 GLY138      0.5000 BACKBONE|DICT|DIRECT
   2009 O         -24.7675    2.9313  -13.2324 O.2     131 GLY138     -0.5000 BACKBONE|DICT|DIRECT
   2010 H         -26.6579   -0.5625  -14.6650 H       131 GLY138      0.3000 DICT
   2011 HA3       -24.5515    1.3440  -15.2987 H       131 GLY138      0.0600 DICT
   2012 HA2       -24.6767    0.2742  -13.9133 H       131 GLY138      0.0600 DICT
   2013 N         -26.9350    2.2914  -13.2605 N.am    132 GLY139     -0.5000 BACKBONE|DICT|DIRECT
   2014 CA        -27.4430    3.3484  -12.3815 C.3     132 GLY139      0.0800 BACKBONE|DICT|DIRECT
   2015 C         -26.9796    3.1582  -10.9286 C.2     132 GLY139      0.5000 BACKBONE|DICT|DIRECT
   2016 O         -26.8065    4.1452  -10.2146 O.2     132 GLY139     -0.5000 BACKBONE|DICT|DIRECT
   2017 H         -27.6100    1.6205  -13.6037 H       132 GLY139      0.3000 DICT
   2018 HA3       -28.5328    3.3425  -12.4112 H       132 GLY139      0.0600 DICT
   2019 HA2       -27.1145    4.3214  -12.7464 H       132 GLY139      0.0600 DICT
   2020 N         -26.7486    1.9028  -10.5161 N.am    133 LEU140     -0.5000 BACKBONE|DICT|DIRECT
   2021 CA        -26.1612    1.5242   -9.2354 C.3     133 LEU140      0.1400 BACKBONE|DICT|DIRECT
   2022 C         -24.9336    0.6393   -9.5005 C.2     133 LEU140      0.5000 BACKBONE|DICT|DIRECT
   2023 O         -24.8556   -0.0233  -10.5377 O.2     133 LEU140     -0.5000 BACKBONE|DICT|DIRECT
   2024 CB        -27.2074    0.7534   -8.3943 C.3     133 LEU140     -0.1200 DICT
   2025 CG        -28.4650    1.5602   -7.9919 C.3     133 LEU140     -0.0600 DICT
   2026 CD1       -29.5048    0.6573   -7.2938 C.3     133 LEU140     -0.1800 DICT
   2027 CD2       -28.1204    2.8042   -7.1495 C.3     133 LEU140     -0.1800 DICT
   2028 H         -26.8941    1.1425  -11.1653 H       133 LEU140      0.3000 DICT
   2029 HA        -25.8239    2.4083   -8.6940 H       133 LEU140      0.0600 DICT
   2030 HB3       -26.7348    0.3705   -7.4879 H       133 LEU140      0.0600 DICT
   2031 HB2       -27.5195   -0.1221   -8.9629 H       133 LEU140      0.0600 DICT
   2032 HG        -28.9414    1.9154   -8.9068 H       133 LEU140      0.0600 DICT
   2033 HD11      -30.4402    0.6497   -7.8538 H       133 LEU140      0.0600 DICT
   2034 HD12      -29.1678   -0.3769   -7.2205 H       133 LEU140      0.0600 DICT
   2035 HD13      -29.7365    0.9830   -6.2795 H       133 LEU140      0.0600 DICT
   2036 HD21      -28.8613    3.0157   -6.3800 H       133 LEU140      0.0600 DICT
   2037 HD22      -27.1599    2.7006   -6.6475 H       133 LEU140      0.0600 DICT
   2038 HD23      -28.0648    3.6852   -7.7867 H       133 LEU140      0.0600 DICT
   2039 N         -24.0086    0.6242   -8.5319 N.am    134 ALA141     -0.5000 BACKBONE|DICT|DIRECT
   2040 CA        -22.8556   -0.2696   -8.5181 C.3     134 ALA141      0.1400 BACKBONE|DICT|DIRECT
   2041 C         -22.4367   -0.5324   -7.0726 C.2     134 ALA141      0.5000 BACKBONE|DICT|DIRECT
   2042 O         -22.4137    0.4032   -6.2730 O.2     134 ALA141     -0.5000 BACKBONE|DICT|DIRECT
   2043 CB        -21.6982    0.3255   -9.3355 C.3     134 ALA141     -0.1800 DICT
   2044 H         -24.1275    1.2046   -7.7115 H       134 ALA141      0.3000 DICT
   2045 HA        -23.1595   -1.2197   -8.9581 H       134 ALA141      0.0600 DICT
   2046 HB1       -20.8201   -0.3208   -9.3071 H       134 ALA141      0.0600 DICT
   2047 HB2       -21.9780    0.4429  -10.3821 H       134 ALA141      0.0600 DICT
   2048 HB3       -21.4017    1.3029   -8.9544 H       134 ALA141      0.0600 DICT
   2049 N         -22.1091   -1.7976   -6.7699 N.am    135 VAL142     -0.5000 BACKBONE|DICT|DIRECT
   2050 CA        -21.7401   -2.2349   -5.4263 C.3     135 VAL142      0.1400 BACKBONE|DICT|DIRECT
   2051 C         -20.3494   -2.8893   -5.4704 C.2     135 VAL142      0.5000 BACKBONE|DICT|DIRECT
   2052 O         -20.1334   -3.8133   -6.2569 O.2     135 VAL142     -0.5000 BACKBONE|DICT|DIRECT
   2053 CB        -22.7563   -3.2599   -4.8437 C.3     135 VAL142     -0.0600 DICT
   2054 CG1       -22.4058   -3.7045   -3.4078 C.3     135 VAL142     -0.1800 DICT
   2055 CG2       -24.2010   -2.7270   -4.8676 C.3     135 VAL142     -0.1800 DICT
   2056 H         -22.1111   -2.5080   -7.4893 H       135 VAL142      0.3000 DICT
   2057 HA        -21.7005   -1.3827   -4.7505 H       135 VAL142      0.0600 DICT
   2058 HB        -22.7482   -4.1494   -5.4745 H       135 VAL142      0.0600 DICT
   2059 HG11      -23.1925   -4.3335   -2.9921 H       135 VAL142      0.0600 DICT
   2060 HG12      -21.4818   -4.2816   -3.3632 H       135 VAL142      0.0600 DICT
   2061 HG13      -22.2967   -2.8466   -2.7443 H       135 VAL142      0.0600 DICT
   2062 HG21      -24.8955   -3.4402   -4.4217 H       135 VAL142      0.0600 DICT
   2063 HG22      -24.2871   -1.7909   -4.3186 H       135 VAL142      0.0600 DICT
   2064 HG23      -24.5436   -2.5437   -5.8850 H       135 VAL142      0.0600 DICT
   2065 N         -19.4459   -2.4048   -4.6025 N.am    136 LEU143     -0.5000 BACKBONE|DICT|DIRECT
   2066 CA        -18.1179   -2.9765   -4.3920 C.3     136 LEU143      0.1400 BACKBONE|DICT|DIRECT
   2067 C         -18.2174   -4.0337   -3.2859 C.2     136 LEU143      0.5000 BACKBONE|DICT|DIRECT
   2068 O         -18.5589   -3.6982   -2.1520 O.2     136 LEU143     -0.5000 BACKBONE|DICT|DIRECT
   2069 CB        -17.0979   -1.8790   -4.0129 C.3     136 LEU143     -0.1200 DICT
   2070 CG        -17.0008   -0.6881   -4.9911 C.3     136 LEU143     -0.0600 DICT
   2071 CD1       -15.8683    0.2736   -4.5688 C.3     136 LEU143     -0.1800 DICT
   2072 CD2       -16.8553   -1.1256   -6.4569 C.3     136 LEU143     -0.1800 DICT
   2073 H         -19.7099   -1.6541   -3.9772 H       136 LEU143      0.3000 DICT
   2074 HA        -17.7758   -3.4557   -5.3111 H       136 LEU143      0.0600 DICT
   2075 HB3       -16.1171   -2.3478   -3.9343 H       136 LEU143      0.0600 DICT
   2076 HB2       -17.3200   -1.4891   -3.0197 H       136 LEU143      0.0600 DICT
   2077 HG        -17.9363   -0.1344   -4.9338 H       136 LEU143      0.0600 DICT
   2078 HD11      -15.1700    0.4821   -5.3793 H       136 LEU143      0.0600 DICT
   2079 HD12      -16.2669    1.2308   -4.2370 H       136 LEU143      0.0600 DICT
   2080 HD13      -15.2783   -0.1245   -3.7440 H       136 LEU143      0.0600 DICT
   2081 HD21      -16.4195   -0.3374   -7.0702 H       136 LEU143      0.0600 DICT
   2082 HD22      -16.2256   -2.0108   -6.5424 H       136 LEU143      0.0600 DICT
   2083 HD23      -17.8264   -1.3598   -6.8945 H       136 LEU143      0.0600 DICT
   2084 N         -17.9383   -5.2874   -3.6573 N.am    137 ALA144     -0.5000 BACKBONE|DICT|DIRECT
   2085 CA        -18.0534   -6.4667   -2.8101 C.3     137 ALA144      0.1400 BACKBONE|DICT|DIRECT
   2086 C         -16.6664   -7.0081   -2.4383 C.2     137 ALA144      0.5000 BACKBONE|DICT|DIRECT
   2087 O         -15.7705   -7.0057   -3.2810 O.2     137 ALA144     -0.5000 BACKBONE|DICT|DIRECT
   2088 CB        -18.8646   -7.5169   -3.5819 C.3     137 ALA144     -0.1800 DICT
   2089 H         -17.6260   -5.4642   -4.6046 H       137 ALA144      0.3000 DICT
   2090 HA        -18.5907   -6.2245   -1.8961 H       137 ALA144      0.0600 DICT
   2091 HB1       -18.6714   -8.5232   -3.2148 H       137 ALA144      0.0600 DICT
   2092 HB2       -19.9345   -7.3288   -3.4938 H       137 ALA144      0.0600 DICT
   2093 HB3       -18.6227   -7.5081   -4.6444 H       137 ALA144      0.0600 DICT
   2094 N         -16.5233   -7.4952   -1.1957 N.am    138 ALA145     -0.5000 BACKBONE|DICT|DIRECT
   2095 CA        -15.2954   -8.1212   -0.7060 C.3     138 ALA145      0.1400 BACKBONE|DICT|DIRECT
   2096 C         -15.6285   -9.1349    0.3872 C.2     138 ALA145      0.5000 BACKBONE|DICT|DIRECT
   2097 O         -16.3843   -8.8104    1.3016 O.2     138 ALA145     -0.5000 BACKBONE|DICT|DIRECT
   2098 CB        -14.3331   -7.0558   -0.1582 C.3     138 ALA145     -0.1800 DICT
   2099 H         -17.2987   -7.4643   -0.5465 H       138 ALA145      0.3000 DICT
   2100 HA        -14.8102   -8.6453   -1.5327 H       138 ALA145      0.0600 DICT
   2101 HB1       -13.3287   -7.4676   -0.0628 H       138 ALA145      0.0600 DICT
   2102 HB2       -14.2777   -6.1860   -0.8076 H       138 ALA145      0.0600 DICT
   2103 HB3       -14.6308   -6.6941    0.8249 H       138 ALA145      0.0600 DICT
   2104 N         -15.0192  -10.3255    0.2967 N.am    139 PHE146     -0.5000 BACKBONE|DICT|DIRECT
   2105 CA        -15.1606  -11.3945    1.2845 C.3     139 PHE146      0.1400 BACKBONE|DICT|DIRECT
   2106 C         -14.3749  -11.0847    2.5654 C.2     139 PHE146      0.5000 BACKBONE|DICT|DIRECT
   2107 O         -13.2808  -10.5276    2.4869 O.2     139 PHE146     -0.5000 BACKBONE|DICT|DIRECT
   2108 CB        -14.6665  -12.7163    0.6696 C.3     139 PHE146     -0.0050 DICT
   2109 CG        -15.4178  -13.1449   -0.5766 C.ar    139 PHE146     -0.1150 DICT
   2110 CD1       -16.8081  -13.3700   -0.5192 C.ar    139 PHE146     -0.1150 DICT
   2111 CD2       -14.7411  -13.3161   -1.8035 C.ar    139 PHE146     -0.1150 DICT
   2112 CE1       -17.4910  -13.7576   -1.6606 C.ar    139 PHE146     -0.1150 DICT
   2113 CE2       -15.4465  -13.7079   -2.9338 C.ar    139 PHE146     -0.1150 DICT
   2114 CZ        -16.8158  -13.9297   -2.8625 C.ar    139 PHE146     -0.1150 DICT
   2115 H         -14.4025  -10.5180   -0.4796 H       139 PHE146      0.3000 DICT
   2116 HA        -16.2174  -11.4932    1.5404 H       139 PHE146      0.0600 DICT
   2117 HB3       -14.7537  -13.5181    1.4039 H       139 PHE146      0.0600 DICT
   2118 HB2       -13.6046  -12.6404    0.4361 H       139 PHE146      0.0600 DICT
   2119 HD1       -17.3453  -13.2469    0.4093 H       139 PHE146      0.1150 DICT
   2120 HD2       -13.6749  -13.1526   -1.8728 H       139 PHE146      0.1150 DICT
   2121 HE1       -18.5532  -13.9253   -1.6018 H       139 PHE146      0.1150 DICT
   2122 HE2       -14.9243  -13.8442   -3.8699 H       139 PHE146      0.1150 DICT
   2123 HZ        -17.3557  -14.2382   -3.7454 H       139 PHE146      0.1150 DICT
   2124 N         -14.9462  -11.4798    3.7115 N.am    140 LEU147     -0.5000 BACKBONE|DICT|DIRECT
   2125 CA        -14.3257  -11.3828    5.0293 C.3     140 LEU147      0.1400 BACKBONE|DICT|DIRECT
   2126 C         -13.9222  -12.8008    5.4582 C.2     140 LEU147      0.5000 BACKBONE|DICT|DIRECT
   2127 O         -14.7811  -13.6828    5.4916 O.2     140 LEU147     -0.5000 BACKBONE|DICT|DIRECT
   2128 CB        -15.3080  -10.7711    6.0570 C.3     140 LEU147     -0.1200 DICT
   2129 CG        -16.0318   -9.4750    5.6268 C.3     140 LEU147     -0.0600 DICT
   2130 CD1       -16.9669   -8.9513    6.7351 C.3     140 LEU147     -0.1800 DICT
   2131 CD2       -15.0804   -8.3794    5.1339 C.3     140 LEU147     -0.1800 DICT
   2132 H         -15.8495  -11.9372    3.6873 H       140 LEU147      0.3000 DICT
   2133 HA        -13.4451  -10.7433    4.9884 H       140 LEU147      0.0600 DICT
   2134 HB3       -14.7662  -10.5874    6.9867 H       140 LEU147      0.0600 DICT
   2135 HB2       -16.0679  -11.5106    6.3003 H       140 LEU147      0.0600 DICT
   2136 HG        -16.6689   -9.7233    4.7825 H       140 LEU147      0.0600 DICT
   2137 HD11      -17.9942   -8.8818    6.3754 H       140 LEU147      0.0600 DICT
   2138 HD12      -16.9727   -9.6028    7.6092 H       140 LEU147      0.0600 DICT
   2139 HD13      -16.6776   -7.9592    7.0808 H       140 LEU147      0.0600 DICT
   2140 HD21      -15.6095   -7.4347    5.0458 H       140 LEU147      0.0600 DICT
   2141 HD22      -14.2368   -8.2424    5.8103 H       140 LEU147      0.0600 DICT
   2142 HD23      -14.6956   -8.6054    4.1403 H       140 LEU147      0.0600 DICT
   2143 N         -12.6343  -12.9802    5.7826 N.am    141 GLU148     -0.5000 BACKBONE|DICT|DIRECT
   2144 CA        -12.0455  -14.2251    6.2807 C.3     141 GLU148      0.1400 BACKBONE|DICT|DIRECT
   2145 C         -11.3840  -14.0127    7.6501 C.2     141 GLU148      0.5000 BACKBONE|DICT|DIRECT
   2146 O         -11.1954  -12.8725    8.0775 O.2     141 GLU148     -0.5000 BACKBONE|DICT|DIRECT
   2147 CB        -11.0127  -14.7540    5.2619 C.3     141 GLU148     -0.1200 DICT
   2148 CG        -11.6504  -15.3746    4.0021 C.3     141 GLU148     -0.2200 DICT
   2149 CD        -10.6557  -16.1854    3.1551 C.2     141 GLU148      0.7000 DICT
   2150 OE1        -9.5044  -15.7244    2.9905 O.co2   141 GLU148     -0.8000 DICT
   2151 OE2       -11.0639  -17.2678    2.6803 O.co2   141 GLU148     -0.8000 DICT
   2152 H         -11.9952  -12.1976    5.7105 H       141 GLU148      0.3000 DICT
   2153 HA        -12.8188  -14.9802    6.4250 H       141 GLU148      0.0600 DICT
   2154 HB3       -10.3603  -15.4927    5.7314 H       141 GLU148      0.0600 DICT
   2155 HB2       -10.3575  -13.9343    4.9608 H       141 GLU148      0.0600 DICT
   2156 HG3       -12.0834  -14.5919    3.3777 H       141 GLU148      0.0600 DICT
   2157 HG2       -12.4767  -16.0218    4.3000 H       141 GLU148      0.0600 DICT
   2158 N         -11.0309  -15.1328    8.3064 N.am    142 GLU149     -0.5000 BACKBONE|DICT|DIRECT
   2159 CA        -10.2542  -15.1404    9.5434 C.3     142 GLU149      0.1400 BACKBONE|DICT|DIRECT
   2160 C          -8.7588  -14.9070    9.2674 C.2     142 GLU149      0.5000 BACKBONE|DICT|DIRECT
   2161 O          -8.1528  -15.6709    8.5162 O.2     142 GLU149     -0.5000 BACKBONE|DICT|DIRECT
   2162 CB        -10.5068  -16.4411   10.3361 C.3     142 GLU149     -0.1200 DICT
   2163 CG         -9.7035  -16.5289   11.6618 C.3     142 GLU149     -0.2200 DICT
   2164 CD         -9.9087  -17.8071   12.4890 C.2     142 GLU149      0.7000 DICT
   2165 OE1       -10.8378  -18.5886   12.1862 O.co2   142 GLU149     -0.8000 DICT
   2166 OE2        -9.1110  -17.9834   13.4363 O.co2   142 GLU149     -0.8000 DICT
   2167 H         -11.2174  -16.0353    7.8942 H       142 GLU149      0.3000 DICT
   2168 HA        -10.6256  -14.3349   10.1700 H       142 GLU149      0.0600 DICT
   2169 HB3       -10.2736  -17.3021    9.7072 H       142 GLU149      0.0600 DICT
   2170 HB2       -11.5731  -16.5085   10.5576 H       142 GLU149      0.0600 DICT
   2171 HG3        -9.9566  -15.6748   12.2922 H       142 GLU149      0.0600 DICT
   2172 HG2        -8.6343  -16.4530   11.4607 H       142 GLU149      0.0600 DICT
   2173 N          -8.2013  -13.8897    9.9371 N.am    143 GLY150     -0.5000 BACKBONE|DICT|DIRECT
   2174 CA         -6.7723  -13.6186   10.0416 C.3     143 GLY150      0.0800 BACKBONE|DICT|DIRECT
   2175 C          -6.3722  -13.6134   11.5281 C.2     143 GLY150      0.5000 BACKBONE|DICT|DIRECT
   2176 O          -7.2395  -13.6191   12.4046 O.2     143 GLY150     -0.5000 BACKBONE|DICT|DIRECT
   2177 H          -8.8022  -13.3149   10.5163 H       143 GLY150      0.3000 DICT
   2178 HA3        -6.5575  -12.6410    9.6145 H       143 GLY150      0.0600 DICT
   2179 HA2        -6.1867  -14.3594    9.4951 H       143 GLY150      0.0600 DICT
   2180 N          -5.0550  -13.5920   11.8291 N.am    144 PRO151     -0.1400 BACKBONE|DICT|DIRECT
   2181 CA         -4.5450  -13.6097   13.2122 C.3     144 PRO151      0.0100 BACKBONE|DICT|DIRECT
   2182 C          -4.7287  -12.2955   13.9997 C.2     144 PRO151      0.5000 BACKBONE|DICT|DIRECT
   2183 O          -4.7662  -12.3529   15.2284 O.2     144 PRO151     -0.5000 BACKBONE|DICT|DIRECT
   2184 CB         -3.0591  -13.9643   13.0337 C.3     144 PRO151     -0.1200 DICT
   2185 CG         -2.6941  -13.4163   11.6619 C.3     144 PRO151     -0.1200 DICT
   2186 CD         -3.9669  -13.6289   10.8503 C.3     144 PRO151     -0.0500 DICT
   2187 HA         -5.0348  -14.4045   13.7784 H       144 PRO151      0.0600 DICT
   2188 HB3        -2.9454  -15.0494   13.0355 H       144 PRO151      0.0600 DICT
   2189 HB2        -2.4137  -13.5703   13.8207 H       144 PRO151      0.0600 DICT
   2190 HG3        -1.8169  -13.8924   11.2230 H       144 PRO151      0.0600 DICT
   2191 HG2        -2.4880  -12.3499   11.7414 H       144 PRO151      0.0600 DICT
   2192 HD2        -4.0720  -12.8743   10.0696 H       144 PRO151      0.0600 DICT
   2193 HD3        -3.9517  -14.6132   10.3797 H       144 PRO151      0.0600 DICT
   2194 N          -4.8299  -11.1542   13.2959 N.am    145 GLU152     -0.5000 BACKBONE|DICT|DIRECT
   2195 CA         -4.8965   -9.8183   13.8912 C.3     145 GLU152      0.1400 BACKBONE|DICT|DIRECT
   2196 C          -6.3255   -9.2628   13.8938 C.2     145 GLU152      0.5000 BACKBONE|DICT|DIRECT
   2197 O          -7.1142   -9.5644   12.9958 O.2     145 GLU152     -0.5000 BACKBONE|DICT|DIRECT
   2198 CB         -3.9735   -8.8580   13.1024 C.3     145 GLU152     -0.1200 DICT
   2199 CG         -2.4846   -9.2728   13.0392 C.3     145 GLU152     -0.2200 DICT
   2200 CD         -1.7666   -9.4040   14.3938 C.2     145 GLU152      0.7000 DICT
   2201 OE1        -2.1228   -8.6602   15.3359 O.co2   145 GLU152     -0.8000 DICT
   2202 OE2        -0.8473  -10.2494   14.4598 O.co2   145 GLU152     -0.8000 DICT
   2203 H          -4.8103  -11.1866   12.2877 H       145 GLU152      0.3000 DICT
   2204 HA         -4.5586   -9.8597   14.9280 H       145 GLU152      0.0600 DICT
   2205 HB3        -4.0461   -7.8520   13.5200 H       145 GLU152      0.0600 DICT
   2206 HB2        -4.3429   -8.7663   12.0799 H       145 GLU152      0.0600 DICT
   2207 HG3        -1.9393   -8.5321   12.4534 H       145 GLU152      0.0600 DICT
   2208 HG2        -2.3922  -10.2069   12.4863 H       145 GLU152      0.0600 DICT
   2209 N          -6.5932   -8.4015   14.8895 N.am    146 GLU153     -0.5000 BACKBONE|DICT|DIRECT
   2210 CA         -7.7785   -7.5518   14.9704 C.3     146 GLU153      0.1400 BACKBONE|DICT|DIRECT
   2211 C          -7.6506   -6.3975   13.9637 C.2     146 GLU153      0.5000 BACKBONE|DICT|DIRECT
   2212 O          -6.6930   -5.6265   14.0408 O.2     146 GLU153     -0.5000 BACKBONE|DICT|DIRECT
   2213 CB         -7.9319   -7.0539   16.4247 C.3     146 GLU153     -0.1200 DICT
   2214 CG         -9.1557   -6.1472   16.6788 C.3     146 GLU153     -0.2200 DICT
   2215 CD         -9.2196   -5.6676   18.1326 C.2     146 GLU153      0.7000 DICT
   2216 OE1        -9.6782   -6.4656   18.9816 O.co2   146 GLU153     -0.8000 DICT
   2217 OE2        -8.8016   -4.5137   18.3743 O.co2   146 GLU153     -0.8000 DICT
   2218 H          -5.8769   -8.2128   15.5761 H       146 GLU153      0.3000 DICT
   2219 HA         -8.6603   -8.1438   14.7195 H       146 GLU153      0.0600 DICT
   2220 HB3        -7.0258   -6.5220   16.7213 H       146 GLU153      0.0600 DICT
   2221 HB2        -7.9925   -7.9212   17.0844 H       146 GLU153      0.0600 DICT
   2222 HG3       -10.0699   -6.6957   16.4526 H       146 GLU153      0.0600 DICT
   2223 HG2        -9.1486   -5.2808   16.0153 H       146 GLU153      0.0600 DICT
   2224 N          -8.6194   -6.3088   13.0417 N.am    147 ASN154     -0.5000 BACKBONE|DICT|DIRECT
   2225 CA         -8.7051   -5.2624   12.0282 C.3     147 ASN154      0.1400 BACKBONE|DICT|DIRECT
   2226 C          -9.2462   -3.9761   12.6732 C.2     147 ASN154      0.5000 BACKBONE|DICT|DIRECT
   2227 O         -10.4343   -3.9064   12.9830 O.2     147 ASN154     -0.5000 BACKBONE|DICT|DIRECT
   2228 CB         -9.5902   -5.7808   10.8736 C.3     147 ASN154     -0.1200 DICT
   2229 CG         -9.5430   -4.9277    9.5985 C.2     147 ASN154      0.5000 DICT
   2230 OD1        -9.6180   -3.7016    9.6496 O.2     147 ASN154     -0.5000 DICT
   2231 ND2        -9.4549   -5.5782    8.4374 N.am    147 ASN154     -0.7600 DICT
   2232 H          -9.3795   -6.9765   13.0533 H       147 ASN154      0.3000 DICT
   2233 HA         -7.7117   -5.0466   11.6277 H       147 ASN154      0.0600 DICT
   2234 HB3       -10.6222   -5.9156   11.1924 H       147 ASN154      0.0600 DICT
   2235 HB2        -9.2376   -6.7772   10.6167 H       147 ASN154      0.0600 DICT
   2236 HD22       -9.4345   -5.0648    7.5683 H       147 ASN154      0.3800 DICT
   2237 HD21       -9.3866   -6.5886    8.4257 H       147 ASN154      0.3800 DICT
   2238 N          -8.3552   -2.9909   12.8651 N.am    148 SER155     -0.5000 BACKBONE|DICT|DIRECT
   2239 CA         -8.6345   -1.7186   13.5349 C.3     148 SER155      0.1400 BACKBONE|DICT|DIRECT
   2240 C          -9.7170   -0.8470   12.8649 C.2     148 SER155      0.5000 BACKBONE|DICT|DIRECT
   2241 O         -10.4023   -0.1178   13.5808 O.2     148 SER155     -0.5000 BACKBONE|DICT|DIRECT
   2242 CB         -7.3054   -0.9606   13.7320 C.3     148 SER155      0.1450 DICT
   2243 OG         -6.7711   -0.4837   12.5107 O.3     148 SER155     -0.6830 DICT
   2244 H          -7.3956   -3.1311   12.5820 H       148 SER155      0.3000 DICT
   2245 HA         -9.0090   -1.9751   14.5281 H       148 SER155      0.0600 DICT
   2246 HB3        -6.5674   -1.5984   14.2204 H       148 SER155      0.0600 DICT
   2247 HB2        -7.4600   -0.1057   14.3915 H       148 SER155      0.0600 DICT
   2248 HG         -7.3029    0.2575   12.2102 H       148 SER155      0.4180 DICT
   2249 N          -9.8700   -0.9522   11.5310 N.am    149 ALA156     -0.5000 BACKBONE|DICT|DIRECT
   2250 CA        -10.9068   -0.2578   10.7648 C.3     149 ALA156      0.1400 BACKBONE|DICT|DIRECT
   2251 C         -12.3033   -0.8559   10.9976 C.2     149 ALA156      0.5000 BACKBONE|DICT|DIRECT
   2252 O         -13.2591   -0.0966   11.1402 O.2     149 ALA156     -0.5000 BACKBONE|DICT|DIRECT
   2253 CB        -10.5416   -0.2669    9.2726 C.3     149 ALA156     -0.1800 DICT
   2254 H          -9.2771   -1.5837   11.0103 H       149 ALA156      0.3000 DICT
   2255 HA        -10.9294    0.7835   11.0931 H       149 ALA156      0.0600 DICT
   2256 HB1       -11.2366    0.3425    8.6930 H       149 ALA156      0.0600 DICT
   2257 HB2        -9.5441    0.1432    9.1146 H       149 ALA156      0.0600 DICT
   2258 HB3       -10.5562   -1.2741    8.8549 H       149 ALA156      0.0600 DICT
   2259 N         -12.3945   -2.1952   11.0726 N.am    150 TYR157     -0.5000 BACKBONE|DICT|DIRECT
   2260 CA        -13.6257   -2.9109   11.4183 C.3     150 TYR157      0.1400 BACKBONE|DICT|DIRECT
   2261 C         -14.0258   -2.7650   12.8888 C.2     150 TYR157      0.5000 BACKBONE|DICT|DIRECT
   2262 O         -15.2232   -2.7744   13.1654 O.2     150 TYR157     -0.5000 BACKBONE|DICT|DIRECT
   2263 CB        -13.5039   -4.3962   11.0384 C.3     150 TYR157     -0.0050 DICT
   2264 CG        -13.9184   -4.6625    9.6118 C.ar    150 TYR157     -0.1150 DICT
   2265 CD1       -13.0361   -4.3759    8.5548 C.ar    150 TYR157     -0.1150 DICT
   2266 CD2       -15.2166   -5.1379    9.3384 C.ar    150 TYR157     -0.1150 DICT
   2267 CE1       -13.4587   -4.5414    7.2272 C.ar    150 TYR157     -0.1150 DICT
   2268 CE2       -15.6375   -5.2984    8.0077 C.ar    150 TYR157     -0.1150 DICT
   2269 CZ        -14.7663   -4.9783    6.9510 C.ar    150 TYR157      0.1500 DICT
   2270 OH        -15.1948   -5.0689    5.6635 O.3     150 TYR157     -0.5850 DICT
   2271 H         -11.5654   -2.7591   10.9451 H       150 TYR157      0.3000 DICT
   2272 HA        -14.4354   -2.4732   10.8294 H       150 TYR157      0.0600 DICT
   2273 HB3       -14.1601   -5.0002   11.6630 H       150 TYR157      0.0600 DICT
   2274 HB2       -12.5004   -4.7708   11.2276 H       150 TYR157      0.0600 DICT
   2275 HD1       -12.0484   -3.9940    8.7541 H       150 TYR157      0.1150 DICT
   2276 HD2       -15.9021   -5.3577   10.1441 H       150 TYR157      0.1150 DICT
   2277 HE1       -12.7769   -4.3098    6.4263 H       150 TYR157      0.1150 DICT
   2278 HE2       -16.6343   -5.6493    7.8070 H       150 TYR157      0.1150 DICT
   2279 HH        -14.5577   -4.7236    5.0282 H       150 TYR157      0.4350 DICT
   2280 N         -13.0465   -2.6028   13.7955 N.am    151 GLU158     -0.5000 BACKBONE|DICT|DIRECT
   2281 CA        -13.2881   -2.4477   15.2304 C.3     151 GLU158      0.1400 BACKBONE|DICT|DIRECT
   2282 C         -14.0328   -1.1426   15.5867 C.2     151 GLU158      0.5000 BACKBONE|DICT|DIRECT
   2283 O         -14.7113   -1.1161   16.6108 O.2     151 GLU158     -0.5000 BACKBONE|DICT|DIRECT
   2284 CB        -11.9550   -2.6179   15.9981 C.3     151 GLU158     -0.1200 DICT
   2285 CG        -12.0883   -2.7920   17.5328 C.3     151 GLU158     -0.2200 DICT
   2286 CD        -12.8070   -4.0700   18.0146 C.2     151 GLU158      0.7000 DICT
   2287 OE1       -12.9717   -5.0197   17.2145 O.co2   151 GLU158     -0.8000 DICT
   2288 OE2       -13.1890   -4.0782   19.2052 O.co2   151 GLU158     -0.8000 DICT
   2289 H         -12.0799   -2.6141   13.4988 H       151 GLU158      0.3000 DICT
   2290 HA        -13.9567   -3.2625   15.5076 H       151 GLU158      0.0600 DICT
   2291 HB3       -11.3301   -1.7443   15.8087 H       151 GLU158      0.0600 DICT
   2292 HB2       -11.3885   -3.4555   15.5913 H       151 GLU158      0.0600 DICT
   2293 HG3       -12.5797   -1.9206   17.9669 H       151 GLU158      0.0600 DICT
   2294 HG2       -11.0879   -2.8046   17.9655 H       151 GLU158      0.0600 DICT
   2295 N         -13.9758   -0.1266   14.7021 N.am    152 GLN159     -0.5000 BACKBONE|DICT|DIRECT
   2296 CA        -14.7918    1.0954   14.7494 C.3     152 GLN159      0.1400 BACKBONE|DICT|DIRECT
   2297 C         -16.3115    0.8279   14.7124 C.2     152 GLN159      0.5000 BACKBONE|DICT|DIRECT
   2298 O         -17.0656    1.6254   15.2681 O.2     152 GLN159     -0.5000 BACKBONE|DICT|DIRECT
   2299 CB        -14.4308    2.0108   13.5540 C.3     152 GLN159     -0.1200 DICT
   2300 CG        -12.9625    2.4717   13.4767 C.3     152 GLN159     -0.1200 DICT
   2301 CD        -12.5622    3.4134   14.6107 C.2     152 GLN159      0.5000 DICT
   2302 OE1       -13.1347    4.4906   14.7569 O.2     152 GLN159     -0.5000 DICT
   2303 NE2       -11.5584    3.0248   15.3991 N.am    152 GLN159     -0.7600 DICT
   2304 H         -13.3974   -0.2323   13.8806 H       152 GLN159      0.3000 DICT
   2305 HA        -14.5688    1.6119   15.6846 H       152 GLN159      0.0600 DICT
   2306 HB3       -15.0739    2.8933   13.5618 H       152 GLN159      0.0600 DICT
   2307 HB2       -14.6761    1.4925   12.6276 H       152 GLN159      0.0600 DICT
   2308 HG3       -12.8086    3.0155   12.5460 H       152 GLN159      0.0600 DICT
   2309 HG2       -12.2949    1.6130   13.4355 H       152 GLN159      0.0600 DICT
   2310 HE22      -11.2514    3.6191   16.1551 H       152 GLN159      0.3800 DICT
   2311 HE21      -11.1018    2.1372   15.2452 H       152 GLN159      0.3800 DICT
   2312 N         -16.7205   -0.2707   14.0522 N.am    153 LEU160     -0.5000 BACKBONE|DICT|DIRECT
   2313 CA        -18.1151   -0.6537   13.8377 C.3     153 LEU160      0.1400 BACKBONE|DICT|DIRECT
   2314 C         -18.5282   -1.8441   14.7195 C.2     153 LEU160      0.5000 BACKBONE|DICT|DIRECT
   2315 O         -19.6609   -1.8503   15.2001 O.2     153 LEU160     -0.5000 BACKBONE|DICT|DIRECT
   2316 CB        -18.3320   -1.0056   12.3455 C.3     153 LEU160     -0.1200 DICT
   2317 CG        -17.9582    0.1046   11.3335 C.3     153 LEU160     -0.0600 DICT
   2318 CD1       -18.1399   -0.3905    9.8821 C.3     153 LEU160     -0.1800 DICT
   2319 CD2       -18.6994    1.4329   11.5954 C.3     153 LEU160     -0.1800 DICT
   2320 H         -16.0288   -0.8776   13.6335 H       153 LEU160      0.3000 DICT
   2321 HA        -18.7709    0.1765   14.1025 H       153 LEU160      0.0600 DICT
   2322 HB3       -19.3782   -1.2777   12.1947 H       153 LEU160      0.0600 DICT
   2323 HB2       -17.7547   -1.9007   12.1062 H       153 LEU160      0.0600 DICT
   2324 HG        -16.8921    0.3056   11.4495 H       153 LEU160      0.0600 DICT
   2325 HD11      -17.2416   -0.2013    9.2943 H       153 LEU160      0.0600 DICT
   2326 HD12      -18.3309   -1.4631    9.8369 H       153 LEU160      0.0600 DICT
   2327 HD13      -18.9708    0.0970    9.3721 H       153 LEU160      0.0600 DICT
   2328 HD21      -19.1031    1.8717   10.6855 H       153 LEU160      0.0600 DICT
   2329 HD22      -19.5382    1.3122   12.2799 H       153 LEU160      0.0600 DICT
   2330 HD23      -18.0249    2.1699   12.0323 H       153 LEU160      0.0600 DICT
   2331 N         -17.6280   -2.8277   14.9124 N.am    154 LEU161     -0.5000 BACKBONE|DICT|DIRECT
   2332 CA        -17.9066   -4.0575   15.6636 C.3     154 LEU161      0.1400 BACKBONE|DICT|DIRECT
   2333 C         -18.0077   -3.8404   17.1823 C.2     154 LEU161      0.5000 BACKBONE|DICT|DIRECT
   2334 O         -18.8379   -4.4971   17.8105 O.2     154 LEU161     -0.5000 BACKBONE|DICT|DIRECT
   2335 CB        -16.8744   -5.1536   15.3307 C.3     154 LEU161     -0.1200 DICT
   2336 CG        -16.8958   -5.6557   13.8680 C.3     154 LEU161     -0.0600 DICT
   2337 CD1       -15.8203   -6.7341   13.6751 C.3     154 LEU161     -0.1800 DICT
   2338 CD2       -18.2759   -6.1794   13.4330 C.3     154 LEU161     -0.1800 DICT
   2339 H         -16.7181   -2.7682   14.4739 H       154 LEU161      0.3000 DICT
   2340 HA        -18.8824   -4.4209   15.3457 H       154 LEU161      0.0600 DICT
   2341 HB3       -17.0487   -6.0084   15.9870 H       154 LEU161      0.0600 DICT
   2342 HB2       -15.8733   -4.7935   15.5737 H       154 LEU161      0.0600 DICT
   2343 HG        -16.6526   -4.8324   13.1996 H       154 LEU161      0.0600 DICT
   2344 HD11      -16.1340   -7.5288   12.9989 H       154 LEU161      0.0600 DICT
   2345 HD12      -14.8999   -6.3098   13.2801 H       154 LEU161      0.0600 DICT
   2346 HD13      -15.5741   -7.2079   14.6233 H       154 LEU161      0.0600 DICT
   2347 HD21      -18.2094   -6.8572   12.5826 H       154 LEU161      0.0600 DICT
   2348 HD22      -18.7682   -6.7159   14.2443 H       154 LEU161      0.0600 DICT
   2349 HD23      -18.9223   -5.3575   13.1242 H       154 LEU161      0.0600 DICT
   2350 N         -17.2272   -2.8924   17.7359 N.am    155 SER162     -0.5000 BACKBONE|DICT|DIRECT
   2351 CA        -17.3304   -2.4580   19.1369 C.3     155 SER162      0.1400 BACKBONE|DICT|DIRECT
   2352 C         -18.6558   -1.7385   19.4716 C.2     155 SER162      0.5000 BACKBONE|DICT|DIRECT
   2353 O         -19.0177   -1.6668   20.6452 O.2     155 SER162     -0.5000 BACKBONE|DICT|DIRECT
   2354 CB        -16.1038   -1.5942   19.5062 C.3     155 SER162      0.1450 DICT
   2355 OG        -16.1443   -0.3031   18.9247 O.3     155 SER162     -0.6830 DICT
   2356 H         -16.5601   -2.3943   17.1631 H       155 SER162      0.3000 DICT
   2357 HA        -17.2899   -3.3590   19.7522 H       155 SER162      0.0600 DICT
   2358 HB3       -15.1800   -2.0901   19.2087 H       155 SER162      0.0600 DICT
   2359 HB2       -16.0516   -1.4711   20.5887 H       155 SER162      0.0600 DICT
   2360 HG        -15.7595   -0.3633   18.0439 H       155 SER162      0.4180 DICT
   2361 N         -19.3439   -1.2294   18.4369 N.am    156 ARG163     -0.5000 BACKBONE|DICT|DIRECT
   2362 CA        -20.5869   -0.4712   18.5316 C.3     156 ARG163      0.1400 BACKBONE|DICT|DIRECT
   2363 C         -21.8457   -1.3273   18.3104 C.2     156 ARG163      0.5000 BACKBONE|DICT|DIRECT
   2364 O         -22.9385   -0.7861   18.4746 O.2     156 ARG163     -0.5000 BACKBONE|DICT|DIRECT
   2365 CB        -20.5318    0.6820   17.5071 C.3     156 ARG163     -0.1200 DICT
   2366 CG        -19.3727    1.6793   17.6902 C.3     156 ARG163     -0.0500 DICT
   2367 CD        -19.2728    2.2502   19.1141 C.3     156 ARG163      0.1900 DICT
   2368 NE        -18.5433    3.5288   19.1473 N.pl3   156 ARG163     -0.7000 DICT
   2369 CZ        -19.0978    4.7583   19.1386 C.cat   156 ARG163      0.6399 DICT
   2370 NH1       -20.4262    4.9497   19.1527 N.pl3   156 ARG163     -0.8000 DICT
   2371 NH2       -18.2996    5.8313   19.1138 N.pl3   156 ARG163     -0.8000 DICT
   2372 H         -18.9772   -1.3496   17.5032 H       156 ARG163      0.3000 DICT
   2373 HA        -20.6831   -0.0476   19.5327 H       156 ARG163      0.0600 DICT
   2374 HB3       -21.4624    1.2500   17.5514 H       156 ARG163      0.0600 DICT
   2375 HB2       -20.4837    0.2759   16.4974 H       156 ARG163      0.0600 DICT
   2376 HG3       -19.3946    2.4595   16.9330 H       156 ARG163      0.0600 DICT
   2377 HG2       -18.4552    1.1230   17.4956 H       156 ARG163      0.0600 DICT
   2378 HD3       -18.6489    1.5786   19.7048 H       156 ARG163      0.0600 DICT
   2379 HD2       -20.2338    2.2804   19.6190 H       156 ARG163      0.0600 DICT
   2380 HE        -17.5367    3.4539   19.1259 H       156 ARG163      0.4400 DICT
   2381 HH12      -20.8225    5.8762   19.0705 H       156 ARG163      0.4600 DICT
   2382 HH11      -21.0503    4.1608   19.2703 H       156 ARG163      0.4600 DICT
   2383 HH22      -18.6975    6.7604   19.1072 H       156 ARG163      0.4600 DICT
   2384 HH21      -17.2961    5.7237   19.1092 H       156 ARG163      0.4600 DICT
   2385 N         -21.7064   -2.6240   17.9659 N.am    157 LEU164     -0.5000 BACKBONE|DICT|DIRECT
   2386 CA        -22.8453   -3.5272   17.7492 C.3     157 LEU164      0.1400 BACKBONE|DICT|DIRECT
   2387 C         -23.6826   -3.7995   19.0084 C.2     157 LEU164      0.5000 BACKBONE|DICT|DIRECT
   2388 O         -24.8786   -4.0453   18.8684 O.2     157 LEU164     -0.5000 BACKBONE|DICT|DIRECT
   2389 CB        -22.3980   -4.8618   17.1134 C.3     157 LEU164     -0.1200 DICT
   2390 CG        -21.9443   -4.7586   15.6450 C.3     157 LEU164     -0.0600 DICT
   2391 CD1       -21.5474   -6.1413   15.1125 C.3     157 LEU164     -0.1800 DICT
   2392 CD2       -22.9896   -4.1114   14.7204 C.3     157 LEU164     -0.1800 DICT
   2393 H         -20.7842   -3.0197   17.8460 H       157 LEU164      0.3000 DICT
   2394 HA        -23.5144   -3.0229   17.0569 H       157 LEU164      0.0600 DICT
   2395 HB3       -23.2269   -5.5716   17.1477 H       157 LEU164      0.0600 DICT
   2396 HB2       -21.6051   -5.3065   17.7173 H       157 LEU164      0.0600 DICT
   2397 HG        -21.0576   -4.1295   15.6216 H       157 LEU164      0.0600 DICT
   2398 HD11      -21.0323   -6.0552   14.1571 H       157 LEU164      0.0600 DICT
   2399 HD12      -20.8864   -6.6624   15.8036 H       157 LEU164      0.0600 DICT
   2400 HD13      -22.4241   -6.7713   14.9551 H       157 LEU164      0.0600 DICT
   2401 HD21      -23.0547   -4.6215   13.7599 H       157 LEU164      0.0600 DICT
   2402 HD22      -23.9891   -4.1261   15.1519 H       157 LEU164      0.0600 DICT
   2403 HD23      -22.7288   -3.0713   14.5257 H       157 LEU164      0.0600 DICT
   2404 N         -23.0641   -3.7351   20.2011 N.am    158 GLU165     -0.5000 BACKBONE|DICT|DIRECT
   2405 CA        -23.7388   -3.9017   21.4919 C.3     158 GLU165      0.1400 BACKBONE|DICT|DIRECT
   2406 C         -24.7543   -2.7862   21.7999 C.2     158 GLU165      0.5000 BACKBONE|DICT|DIRECT
   2407 O         -25.7589   -3.0555   22.4573 O.2     158 GLU165     -0.5000 BACKBONE|DICT|DIRECT
   2408 CB        -22.6800   -3.9947   22.5995 C.3     158 GLU165     -0.1800 DICT
   2409 H         -22.0762   -3.5280   20.2359 H       158 GLU165      0.3000 DICT
   2410 HA        -24.2865   -4.8454   21.4653 H       158 GLU165      0.0600 DICT
   2411 HB1       -23.1423   -4.1337   23.5776 H       158 GLU165      0.0600 DICT
   2412 HB2       -22.0123   -4.8404   22.4316 H       158 GLU165      0.0600 DICT
   2413 HB3       -22.0688   -3.0920   22.6453 H       158 GLU165      0.0600 DICT
   2414 N         -24.4884   -1.5741   21.2826 N.am    159 GLU166     -0.5000 BACKBONE|DICT|DIRECT
   2415 CA        -25.3599   -0.4013   21.3683 C.3     159 GLU166      0.1400 BACKBONE|DICT|DIRECT
   2416 C         -26.5911   -0.4988   20.4484 C.2     159 GLU166      0.5000 BACKBONE|DICT|DIRECT
   2417 O         -27.5819    0.1783   20.7201 O.2     159 GLU166     -0.5000 BACKBONE|DICT|DIRECT
   2418 CB        -24.5532    0.8644   21.0070 C.3     159 GLU166     -0.1200 DICT
   2419 CG        -23.2494    1.0476   21.8200 C.3     159 GLU166     -0.2200 DICT
   2420 CD        -22.4207    2.2927   21.4635 C.2     159 GLU166      0.7000 DICT
   2421 OE1       -22.7834    3.0198   20.5108 O.co2   159 GLU166     -0.8000 DICT
   2422 OE2       -21.3976    2.4935   22.1530 O.co2   159 GLU166     -0.8000 DICT
   2423 H         -23.6426   -1.4463   20.7454 H       159 GLU166      0.3000 DICT
   2424 HA        -25.7109   -0.3096   22.3979 H       159 GLU166      0.0600 DICT
   2425 HB3       -25.1885    1.7387   21.1606 H       159 GLU166      0.0600 DICT
   2426 HB2       -24.3224    0.8538   19.9410 H       159 GLU166      0.0600 DICT
   2427 HG3       -22.5974    0.1843   21.6817 H       159 GLU166      0.0600 DICT
   2428 HG2       -23.4917    1.0847   22.8828 H       159 GLU166      0.0600 DICT
   2429 N         -26.4984   -1.3144   19.3820 N.am    160 ILE167     -0.5000 BACKBONE|DICT|DIRECT
   2430 CA        -27.5249   -1.4662   18.3491 C.3     160 ILE167      0.1400 BACKBONE|DICT|DIRECT
   2431 C         -28.0001   -2.9292   18.1999 C.2     160 ILE167      0.5000 BACKBONE|DICT|DIRECT
   2432 O         -28.4562   -3.3161   17.1242 O.2     160 ILE167     -0.5000 BACKBONE|DICT|DIRECT
   2433 CB        -27.0521   -0.8922   16.9791 C.3     160 ILE167     -0.0600 DICT
   2434 CG1       -25.8291   -1.6063   16.3572 C.3     160 ILE167     -0.1200 DICT
   2435 CG2       -26.7930    0.6158   17.0973 C.3     160 ILE167     -0.1800 DICT
   2436 CD1       -25.6989   -1.4259   14.8374 C.3     160 ILE167     -0.1800 DICT
   2437 H         -25.6513   -1.8464   19.2404 H       160 ILE167      0.3000 DICT
   2438 HA        -28.4053   -0.9039   18.6496 H       160 ILE167      0.0600 DICT
   2439 HB        -27.8825   -0.9976   16.2778 H       160 ILE167      0.0600 DICT
   2440 HG13      -25.8617   -2.6747   16.5596 H       160 ILE167      0.0600 DICT
   2441 HG12      -24.9226   -1.2465   16.8400 H       160 ILE167      0.0600 DICT
   2442 HG21      -26.5813    1.0610   16.1275 H       160 ILE167      0.0600 DICT
   2443 HG22      -27.6586    1.1228   17.5215 H       160 ILE167      0.0600 DICT
   2444 HG23      -25.9419    0.8247   17.7450 H       160 ILE167      0.0600 DICT
   2445 HD11      -24.6506   -1.4217   14.5433 H       160 ILE167      0.0600 DICT
   2446 HD12      -26.1798   -2.2443   14.3024 H       160 ILE167      0.0600 DICT
   2447 HD13      -26.1441   -0.4951   14.4870 H       160 ILE167      0.0600 DICT
   2448 N         -27.9005   -3.7151   19.2882 N.am    161 ALA168     -0.5000 BACKBONE|DICT|DIRECT
   2449 CA        -28.2519   -5.1372   19.3446 C.3     161 ALA168      0.1400 BACKBONE|DICT|DIRECT
   2450 C         -29.7160   -5.4444   18.9776 C.2     161 ALA168      0.5000 BACKBONE|DICT|DIRECT
   2451 O         -29.9608   -6.4259   18.2799 O.2     161 ALA168     -0.5000 BACKBONE|DICT|DIRECT
   2452 CB        -27.9043   -5.6849   20.7361 C.3     161 ALA168     -0.1800 DICT
   2453 H         -27.5194   -3.3221   20.1372 H       161 ALA168      0.3000 DICT
   2454 HA        -27.6174   -5.6549   18.6253 H       161 ALA168      0.0600 DICT
   2455 HB1       -28.1594   -6.7419   20.8222 H       161 ALA168      0.0600 DICT
   2456 HB2       -26.8356   -5.5919   20.9347 H       161 ALA168      0.0600 DICT
   2457 HB3       -28.4367   -5.1485   21.5226 H       161 ALA168      0.0600 DICT
   2458 N         -30.6474   -4.5811   19.4155 N.am    162 GLU169     -0.5000 BACKBONE|DICT|DIRECT
   2459 CA        -32.0771   -4.6528   19.1081 C.3     162 GLU169      0.1400 BACKBONE|DICT|DIRECT
   2460 C         -32.3694   -4.2759   17.6416 C.2     162 GLU169      0.5000 BACKBONE|DICT|DIRECT
   2461 O         -31.6711   -3.4322   17.0779 O.2     162 GLU169     -0.5000 BACKBONE|DICT|DIRECT
   2462 CB        -32.8153   -3.7325   20.1066 C.3     162 GLU169     -0.1200 DICT
   2463 CG        -34.3585   -3.7253   19.9802 C.3     162 GLU169     -0.2200 DICT
   2464 CD        -35.1059   -2.8671   21.0154 C.2     162 GLU169      0.7000 DICT
   2465 OE1       -34.4551   -2.0837   21.7435 O.co2   162 GLU169     -0.8000 DICT
   2466 OE2       -36.3480   -3.0073   21.0557 O.co2   162 GLU169     -0.8000 DICT
   2467 H         -30.3568   -3.7843   19.9632 H       162 GLU169      0.3000 DICT
   2468 HA        -32.4082   -5.6799   19.2737 H       162 GLU169      0.0600 DICT
   2469 HB3       -32.4392   -2.7139   19.9923 H       162 GLU169      0.0600 DICT
   2470 HB2       -32.5483   -4.0373   21.1199 H       162 GLU169      0.0600 DICT
   2471 HG3       -34.7270   -4.7501   20.0450 H       162 GLU169      0.0600 DICT
   2472 HG2       -34.6513   -3.3523   19.0002 H       162 GLU169      0.0600 DICT
   2473 N         -33.4230   -4.8785   17.0650 N.am    163 GLU170     -0.5000 BACKBONE|DICT|DIRECT
   2474 CA        -33.9431   -4.5474   15.7366 C.3     163 GLU170      0.1400 BACKBONE|DICT|DIRECT
   2475 C         -34.4425   -3.0910   15.6528 C.2     163 GLU170      0.5000 BACKBONE|DICT|DIRECT
   2476 O         -35.2153   -2.6615   16.5091 O.2     163 GLU170     -0.5000 BACKBONE|DICT|DIRECT
   2477 CB        -35.0610   -5.5491   15.3700 C.3     163 GLU170     -0.1200 DICT
   2478 CG        -35.7455   -5.2701   14.0083 C.3     163 GLU170     -0.2200 DICT
   2479 CD        -36.8501   -6.2603   13.6160 C.2     163 GLU170      0.7000 DICT
   2480 OE1       -37.5209   -6.8004   14.5240 O.co2   163 GLU170     -0.8000 DICT
   2481 OE2       -37.0242   -6.4466   12.3916 O.co2   163 GLU170     -0.8000 DICT
   2482 H         -33.9583   -5.5544   17.5903 H       163 GLU170      0.3000 DICT
   2483 HA        -33.1260   -4.6778   15.0232 H       163 GLU170      0.0600 DICT
   2484 HB3       -35.8062   -5.5517   16.1676 H       163 GLU170      0.0600 DICT
   2485 HB2       -34.6403   -6.5559   15.3509 H       163 GLU170      0.0600 DICT
   2486 HG3       -34.9830   -5.2403   13.2320 H       163 GLU170      0.0600 DICT
   2487 HG2       -36.2150   -4.2865   14.0087 H       163 GLU170      0.0600 DICT
   2488 N         -34.0222   -2.3816   14.5945 N.am    164 GLY171     -0.5000 BACKBONE|DICT|DIRECT
   2489 CA        -34.4856   -1.0317   14.2715 C.3     164 GLY171      0.0800 BACKBONE|DICT|DIRECT
   2490 C         -33.8037    0.0742   15.0967 C.2     164 GLY171      0.5000 BACKBONE|DICT|DIRECT
   2491 O         -34.1957    1.2321   14.9571 O.2     164 GLY171     -0.5000 BACKBONE|DICT|DIRECT
   2492 H         -33.3708   -2.8000   13.9447 H       164 GLY171      0.3000 DICT
   2493 HA3       -35.5673   -0.9650   14.3992 H       164 GLY171      0.0600 DICT
   2494 HA2       -34.2833   -0.8505   13.2159 H       164 GLY171      0.0600 DICT
   2495 N         -32.8069   -0.2558   15.9368 N.am    165 SER172     -0.5000 BACKBONE|DICT|DIRECT
   2496 CA        -32.0290    0.7038   16.7254 C.3     165 SER172      0.1400 BACKBONE|DICT|DIRECT
   2497 C         -30.7529    1.1384   15.9754 C.2     165 SER172      0.5000 BACKBONE|DICT|DIRECT
   2498 O         -30.2754    0.4140   15.0988 O.2     165 SER172     -0.5000 BACKBONE|DICT|DIRECT
   2499 CB        -31.7532    0.0928   18.1157 C.3     165 SER172      0.1450 DICT
   2500 OG        -30.8099   -0.9541   18.0773 O.3     165 SER172     -0.6830 DICT
   2501 H         -32.5222   -1.2223   16.0061 H       165 SER172      0.3000 DICT
   2502 HA        -32.6331    1.5976   16.8910 H       165 SER172      0.0600 DICT
   2503 HB3       -32.6762   -0.2781   18.5639 H       165 SER172      0.0600 DICT
   2504 HB2       -31.3690    0.8605   18.7884 H       165 SER172      0.0600 DICT
   2505 HG        -31.2148   -1.7326   17.6791 H       165 SER172      0.4180 DICT
   2506 N         -30.2346    2.3265   16.3321 N.am    166 GLU173     -0.5000 BACKBONE|DICT|DIRECT
   2507 CA        -29.0808    2.9482   15.6790 C.3     166 GLU173      0.1400 BACKBONE|DICT|DIRECT
   2508 C         -28.2655    3.8037   16.6650 C.2     166 GLU173      0.5000 BACKBONE|DICT|DIRECT
   2509 O         -28.7497    4.1444   17.7449 O.2     166 GLU173     -0.5000 BACKBONE|DICT|DIRECT
   2510 CB        -29.5520    3.7426   14.4386 C.3     166 GLU173     -0.1200 DICT
   2511 CG        -30.3423    5.0410   14.7313 C.3     166 GLU173     -0.2200 DICT
   2512 CD        -30.8069    5.8127   13.4846 C.2     166 GLU173      0.7000 DICT
   2513 OE1       -30.7599    5.2531   12.3662 O.co2   166 GLU173     -0.8000 DICT
   2514 OE2       -31.2125    6.9792   13.6763 O.co2   166 GLU173     -0.8000 DICT
   2515 H         -30.6560    2.8618   17.0777 H       166 GLU173      0.3000 DICT
   2516 HA        -28.4211    2.1527   15.3380 H       166 GLU173      0.0600 DICT
   2517 HB3       -30.1621    3.0821   13.8218 H       166 GLU173      0.0600 DICT
   2518 HB2       -28.6817    3.9863   13.8279 H       166 GLU173      0.0600 DICT
   2519 HG3       -29.7346    5.7171   15.3339 H       166 GLU173      0.0600 DICT
   2520 HG2       -31.2239    4.8046   15.3282 H       166 GLU173      0.0600 DICT
   2521 N         -27.0332    4.1320   16.2477 N.am    167 THR174     -0.5000 BACKBONE|DICT|DIRECT
   2522 CA        -26.0678    4.9389   16.9924 C.3     167 THR174      0.1400 BACKBONE|DICT|DIRECT
   2523 C         -25.1810    5.7358   16.0116 C.2     167 THR174      0.5000 BACKBONE|DICT|DIRECT
   2524 O         -25.0188    5.3223   14.8630 O.2     167 THR174     -0.5000 BACKBONE|DICT|DIRECT
   2525 CB        -25.1772    4.0415   17.9064 C.3     167 THR174      0.2050 DICT
   2526 OG1       -24.3880    4.8418   18.7658 O.3     167 THR174     -0.6830 DICT
   2527 CG2       -24.2024    3.1020   17.1638 C.3     167 THR174     -0.1800 DICT
   2528 H         -26.7124    3.8012   15.3456 H       167 THR174      0.3000 DICT
   2529 HA        -26.6081    5.6605   17.6092 H       167 THR174      0.0600 DICT
   2530 HB        -25.8275    3.4344   18.5379 H       167 THR174      0.0600 DICT
   2531 HG1       -23.8590    4.2598   19.3254 H       167 THR174      0.4180 DICT
   2532 HG21      -23.7403    2.3949   17.8528 H       167 THR174      0.0600 DICT
   2533 HG22      -24.7125    2.5207   16.3973 H       167 THR174      0.0600 DICT
   2534 HG23      -23.3964    3.6505   16.6755 H       167 THR174      0.0600 DICT
   2535 N         -24.6082    6.8529   16.4864 N.am    168 GLN175     -0.5000 BACKBONE|DICT|DIRECT
   2536 CA        -23.6152    7.6378   15.7529 C.3     168 GLN175      0.1400 BACKBONE|DICT|DIRECT
   2537 C         -22.1903    7.1700   16.0814 C.2     168 GLN175      0.5000 BACKBONE|DICT|DIRECT
   2538 O         -21.8698    6.9917   17.2566 O.2     168 GLN175     -0.5000 BACKBONE|DICT|DIRECT
   2539 CB        -23.7973    9.1328   16.0655 C.3     168 GLN175     -0.1200 DICT
   2540 CG        -24.9908    9.7526   15.3209 C.3     168 GLN175     -0.1200 DICT
   2541 CD        -25.0789   11.2583   15.5631 C.2     168 GLN175      0.5000 DICT
   2542 OE1       -25.3929   11.6950   16.6674 O.2     168 GLN175     -0.5000 DICT
   2543 NE2       -24.8197   12.0593   14.5273 N.am    168 GLN175     -0.7600 DICT
   2544 H         -24.7590    7.1165   17.4499 H       168 GLN175      0.3000 DICT
   2545 HA        -23.7765    7.5062   14.6833 H       168 GLN175      0.0600 DICT
   2546 HB3       -22.8976    9.6722   15.7730 H       168 GLN175      0.0600 DICT
   2547 HB2       -23.8970    9.2849   17.1419 H       168 GLN175      0.0600 DICT
   2548 HG3       -25.9220    9.2904   15.6495 H       168 GLN175      0.0600 DICT
   2549 HG2       -24.9084    9.5575   14.2502 H       168 GLN175      0.0600 DICT
   2550 HE22      -24.8534   13.0610   14.6476 H       168 GLN175      0.3800 DICT
   2551 HE21      -24.5495   11.6750   13.6337 H       168 GLN175      0.3800 DICT
   2552 N         -21.3695    7.0001   15.0321 N.am    169 VAL176     -0.5000 BACKBONE|DICT|DIRECT
   2553 CA        -19.9694    6.5784   15.1151 C.3     169 VAL176      0.1400 BACKBONE|DICT|DIRECT
   2554 C         -19.0981    7.6008   14.3450 C.2     169 VAL176      0.5000 BACKBONE|DICT|DIRECT
   2555 O         -19.5244    8.0421   13.2768 O.2     169 VAL176     -0.5000 BACKBONE|DICT|DIRECT
   2556 CB        -19.7700    5.1639   14.4823 C.3     169 VAL176     -0.0600 DICT
   2557 CG1       -20.6933    4.1240   15.1361 C.3     169 VAL176     -0.1800 DICT
   2558 CG2       -19.8697    5.0544   12.9451 C.3     169 VAL176     -0.1800 DICT
   2559 H         -21.7171    7.1734   14.0972 H       169 VAL176      0.3000 DICT
   2560 HA        -19.6784    6.5152   16.1606 H       169 VAL176      0.0600 DICT
   2561 HB        -18.7554    4.8568   14.7416 H       169 VAL176      0.0600 DICT
   2562 HG11      -20.4113    3.1134   14.8416 H       169 VAL176      0.0600 DICT
   2563 HG12      -20.6493    4.1849   16.2226 H       169 VAL176      0.0600 DICT
   2564 HG13      -21.7330    4.2755   14.8455 H       169 VAL176      0.0600 DICT
   2565 HG21      -19.8035    4.0140   12.6271 H       169 VAL176      0.0600 DICT
   2566 HG22      -20.8183    5.4436   12.5784 H       169 VAL176      0.0600 DICT
   2567 HG23      -19.0638    5.5836   12.4361 H       169 VAL176      0.0600 DICT
   2568 N         -17.9014    7.9684   14.8676 N.am    170 PRO177     -0.1400 BACKBONE|DICT|DIRECT
   2569 CA        -16.9308    8.8139   14.1395 C.3     170 PRO177      0.0100 BACKBONE|DICT|DIRECT
   2570 C         -16.5460    8.2982   12.7438 C.2     170 PRO177      0.5000 BACKBONE|DICT|DIRECT
   2571 O         -16.4112    7.0870   12.5612 O.2     170 PRO177     -0.5000 BACKBONE|DICT|DIRECT
   2572 CB        -15.7024    8.8557   15.0642 C.3     170 PRO177     -0.1200 DICT
   2573 CG        -16.2643    8.6206   16.4515 C.3     170 PRO177     -0.1200 DICT
   2574 CD        -17.3971    7.6360   16.2000 C.3     170 PRO177     -0.0500 DICT
   2575 HA        -17.3743    9.8045   14.0621 H       170 PRO177      0.0600 DICT
   2576 HB3       -15.1581    9.7982   14.9939 H       170 PRO177      0.0600 DICT
   2577 HB2       -15.0026    8.0536   14.8207 H       170 PRO177      0.0600 DICT
   2578 HG3       -16.6780    9.5554   16.8338 H       170 PRO177      0.0600 DICT
   2579 HG2       -15.5254    8.2607   17.1674 H       170 PRO177      0.0600 DICT
   2580 HD2       -17.0327    6.6078   16.1988 H       170 PRO177      0.0600 DICT
   2581 HD3       -18.1481    7.7476   16.9803 H       170 PRO177      0.0600 DICT
   2582 N         -16.3762    9.2349   11.7954 N.am    171 GLY178     -0.5000 BACKBONE|DICT|DIRECT
   2583 CA        -15.9408    8.9398   10.4314 C.3     171 GLY178      0.0800 BACKBONE|DICT|DIRECT
   2584 C         -14.5035    8.3982   10.4374 C.2     171 GLY178      0.5000 BACKBONE|DICT|DIRECT
   2585 O         -13.6217    8.9526   11.0943 O.2     171 GLY178     -0.5000 BACKBONE|DICT|DIRECT
   2586 H         -16.5065   10.2088   12.0334 H       171 GLY178      0.3000 DICT
   2587 HA3       -15.9905    9.8453    9.8286 H       171 GLY178      0.0600 DICT
   2588 HA2       -16.6229    8.2180    9.9785 H       171 GLY178      0.0600 DICT
   2589 N         -14.3014    7.3056    9.6902 N.am    172 LEU179     -0.5000 BACKBONE|DICT|DIRECT
   2590 CA        -13.0545    6.5508    9.5815 C.3     172 LEU179      0.1400 BACKBONE|DICT|DIRECT
   2591 C         -12.6185    6.4596    8.1098 C.2     172 LEU179      0.5000 BACKBONE|DICT|DIRECT
   2592 O         -13.3281    6.9350    7.2209 O.2     172 LEU179     -0.5000 BACKBONE|DICT|DIRECT
   2593 CB        -13.2488    5.1480   10.2272 C.3     172 LEU179     -0.1200 DICT
   2594 CG        -14.2514    4.1879    9.5207 C.3     172 LEU179     -0.0600 DICT
   2595 CD1       -13.8957    2.7019    9.7440 C.3     172 LEU179     -0.1800 DICT
   2596 CD2       -15.7226    4.4941    9.8838 C.3     172 LEU179     -0.1800 DICT
   2597 H         -15.0727    6.9281    9.1598 H       172 LEU179      0.3000 DICT
   2598 HA        -12.2562    7.0685   10.1164 H       172 LEU179      0.0600 DICT
   2599 HB3       -13.5157    5.2540   11.2800 H       172 LEU179      0.0600 DICT
   2600 HB2       -12.2655    4.6767   10.2431 H       172 LEU179      0.0600 DICT
   2601 HG        -14.1553    4.3253    8.4463 H       172 LEU179      0.0600 DICT
   2602 HD11      -13.7732    2.1883    8.7901 H       172 LEU179      0.0600 DICT
   2603 HD12      -12.9599    2.5705   10.2851 H       172 LEU179      0.0600 DICT
   2604 HD13      -14.6612    2.1617   10.2997 H       172 LEU179      0.0600 DICT
   2605 HD21      -16.3003    3.5984   10.1126 H       172 LEU179      0.0600 DICT
   2606 HD22      -15.8015    5.1498   10.7504 H       172 LEU179      0.0600 DICT
   2607 HD23      -16.2295    4.9920    9.0570 H       172 LEU179      0.0600 DICT
   2608 N         -11.4772    5.7901    7.8735 N.am    173 ASP180     -0.5000 BACKBONE|DICT|DIRECT
   2609 CA        -11.0578    5.3744    6.5372 C.3     173 ASP180      0.1400 BACKBONE|DICT|DIRECT
   2610 C         -11.9625    4.2210    6.0614 C.2     173 ASP180      0.5000 BACKBONE|DICT|DIRECT
   2611 O         -11.8669    3.1063    6.5751 O.2     173 ASP180     -0.5000 BACKBONE|DICT|DIRECT
   2612 CB         -9.5470    5.0310    6.4762 C.3     173 ASP180     -0.2200 DICT
   2613 CG         -8.9560    4.7365    5.0817 C.2     173 ASP180      0.7000 DICT
   2614 OD1        -9.6452    4.9683    4.0625 O.co2   173 ASP180     -0.8000 DICT
   2615 OD2        -7.7607    4.3728    5.0493 O.co2   173 ASP180     -0.8000 DICT
   2616 H         -10.9388    5.4227    8.6440 H       173 ASP180      0.3000 DICT
   2617 HA        -11.2156    6.2277    5.8770 H       173 ASP180      0.0600 DICT
   2618 HB3        -9.3342    4.1909    7.1394 H       173 ASP180      0.0600 DICT
   2619 HB2        -8.9887    5.8687    6.8971 H       173 ASP180      0.0600 DICT
   2620 N         -12.8304    4.5416    5.0920 N.am    174 ILE181     -0.5000 BACKBONE|DICT|DIRECT
   2621 CA        -13.7875    3.6226    4.4836 C.3     174 ILE181      0.1400 BACKBONE|DICT|DIRECT
   2622 C         -13.1181    2.6746    3.4631 C.2     174 ILE181      0.5000 BACKBONE|DICT|DIRECT
   2623 O         -13.6159    1.5664    3.2715 O.2     174 ILE181     -0.5000 BACKBONE|DICT|DIRECT
   2624 CB        -14.9445    4.4138    3.7984 C.3     174 ILE181     -0.0600 DICT
   2625 CG1       -15.6642    5.3709    4.7809 C.3     174 ILE181     -0.1200 DICT
   2626 CG2       -15.9789    3.5344    3.0638 C.3     174 ILE181     -0.1800 DICT
   2627 CD1       -16.2924    4.7019    6.0124 C.3     174 ILE181     -0.1800 DICT
   2628 H         -12.8477    5.4919    4.7432 H       174 ILE181      0.3000 DICT
   2629 HA        -14.2079    2.9948    5.2703 H       174 ILE181      0.0600 DICT
   2630 HB        -14.4932    5.0571    3.0418 H       174 ILE181      0.0600 DICT
   2631 HG13      -16.4351    5.9235    4.2464 H       174 ILE181      0.0600 DICT
   2632 HG12      -14.9667    6.1337    5.1264 H       174 ILE181      0.0600 DICT
   2633 HG21      -16.7918    4.1374    2.6613 H       174 ILE181      0.0600 DICT
   2634 HG22      -15.5509    2.9973    2.2193 H       174 ILE181      0.0600 DICT
   2635 HG23      -16.4053    2.7926    3.7348 H       174 ILE181      0.0600 DICT
   2636 HD11      -16.9047    5.4129    6.5676 H       174 ILE181      0.0600 DICT
   2637 HD12      -16.9281    3.8613    5.7411 H       174 ILE181      0.0600 DICT
   2638 HD13      -15.5272    4.3296    6.6895 H       174 ILE181      0.0600 DICT
   2639 N         -11.9834    3.0863    2.8641 N.am    175 SER182     -0.5000 BACKBONE|DICT|DIRECT
   2640 CA        -11.1784    2.2389    1.9762 C.3     175 SER182      0.1400 BACKBONE|DICT|DIRECT
   2641 C         -10.3709    1.1642    2.7346 C.2     175 SER182      0.5000 BACKBONE|DICT|DIRECT
   2642 O         -10.0225    0.1557    2.1238 O.2     175 SER182     -0.5000 BACKBONE|DICT|DIRECT
   2643 CB        -10.3134    3.1125    1.0387 C.3     175 SER182      0.1450 DICT
   2644 OG         -9.0781    3.5165    1.5944 O.3     175 SER182     -0.6830 DICT
   2645 H         -11.5934    3.9909    3.0935 H       175 SER182      0.3000 DICT
   2646 HA        -11.8803    1.7057    1.3312 H       175 SER182      0.0600 DICT
   2647 HB3       -10.8628    3.9923    0.7047 H       175 SER182      0.0600 DICT
   2648 HB2       -10.0775    2.5399    0.1412 H       175 SER182      0.0600 DICT
   2649 HG         -9.2449    4.0638    2.3723 H       175 SER182      0.4180 DICT
   2650 N         -10.1364    1.3653    4.0466 N.am    176 ALA183     -0.5000 BACKBONE|DICT|DIRECT
   2651 CA         -9.5598    0.3644    4.9494 C.3     176 ALA183      0.1400 BACKBONE|DICT|DIRECT
   2652 C         -10.5477   -0.7536    5.3366 C.2     176 ALA183      0.5000 BACKBONE|DICT|DIRECT
   2653 O         -10.0997   -1.7920    5.8233 O.2     176 ALA183     -0.5000 BACKBONE|DICT|DIRECT
   2654 CB         -9.0025    1.0584    6.2002 C.3     176 ALA183     -0.1800 DICT
   2655 H         -10.4339    2.2304    4.4754 H       176 ALA183      0.3000 DICT
   2656 HA         -8.7224   -0.1119    4.4357 H       176 ALA183      0.0600 DICT
   2657 HB1        -8.5342    0.3392    6.8728 H       176 ALA183      0.0600 DICT
   2658 HB2        -8.2392    1.7882    5.9338 H       176 ALA183      0.0600 DICT
   2659 HB3        -9.7813    1.5754    6.7591 H       176 ALA183      0.0600 DICT
   2660 N         -11.8551   -0.5491    5.0828 N.am    177 LEU184     -0.5000 BACKBONE|DICT|DIRECT
   2661 CA        -12.8811   -1.5921    5.1703 C.3     177 LEU184      0.1400 BACKBONE|DICT|DIRECT
   2662 C         -12.8845   -2.5161    3.9304 C.2     177 LEU184      0.5000 BACKBONE|DICT|DIRECT
   2663 O         -13.4787   -3.5912    3.9926 O.2     177 LEU184     -0.5000 BACKBONE|DICT|DIRECT
   2664 CB        -14.2785   -0.9657    5.3892 C.3     177 LEU184     -0.1200 DICT
   2665 CG        -14.4081   -0.0983    6.6609 C.3     177 LEU184     -0.0600 DICT
   2666 CD1       -15.7377    0.6702    6.6653 C.3     177 LEU184     -0.1800 DICT
   2667 CD2       -14.2598   -0.9335    7.9435 C.3     177 LEU184     -0.1800 DICT
   2668 H         -12.1532    0.3343    4.6935 H       177 LEU184      0.3000 DICT
   2669 HA        -12.6508   -2.2019    6.0404 H       177 LEU184      0.0600 DICT
   2670 HB3       -15.0233   -1.7602    5.4426 H       177 LEU184      0.0600 DICT
   2671 HB2       -14.5521   -0.3786    4.5145 H       177 LEU184      0.0600 DICT
   2672 HG        -13.6208    0.6567    6.6570 H       177 LEU184      0.0600 DICT
   2673 HD11      -15.8096    1.3382    7.5243 H       177 LEU184      0.0600 DICT
   2674 HD12      -15.8398    1.2825    5.7697 H       177 LEU184      0.0600 DICT
   2675 HD13      -16.5860   -0.0129    6.7026 H       177 LEU184      0.0600 DICT
   2676 HD21      -14.8292   -0.5152    8.7737 H       177 LEU184      0.0600 DICT
   2677 HD22      -14.6024   -1.9578    7.8012 H       177 LEU184      0.0600 DICT
   2678 HD23      -13.2168   -0.9781    8.2514 H       177 LEU184      0.0600 DICT
   2679 N         -12.2201   -2.0939    2.8406 N.am    178 LEU185     -0.5000 BACKBONE|DICT|DIRECT
   2680 CA        -12.0607   -2.8395    1.5909 C.3     178 LEU185      0.1400 BACKBONE|DICT|DIRECT
   2681 C         -10.6233   -3.4076    1.4848 C.2     178 LEU185      0.5000 BACKBONE|DICT|DIRECT
   2682 O          -9.7480   -2.9682    2.2342 O.2     178 LEU185     -0.5000 BACKBONE|DICT|DIRECT
   2683 CB        -12.3801   -1.8838    0.4130 C.3     178 LEU185     -0.1200 DICT
   2684 CG        -13.8579   -1.4317    0.3399 C.3     178 LEU185     -0.0600 DICT
   2685 CD1       -14.0382   -0.2813   -0.6736 C.3     178 LEU185     -0.1800 DICT
   2686 CD2       -14.8195   -2.6116    0.0708 C.3     178 LEU185     -0.1800 DICT
   2687 H         -11.7291   -1.2116    2.8794 H       178 LEU185      0.3000 DICT
   2688 HA        -12.7674   -3.6669    1.5920 H       178 LEU185      0.0600 DICT
   2689 HB3       -12.1144   -2.3398   -0.5403 H       178 LEU185      0.0600 DICT
   2690 HB2       -11.7388   -1.0059    0.4954 H       178 LEU185      0.0600 DICT
   2691 HG        -14.1245   -1.0142    1.3119 H       178 LEU185      0.0600 DICT
   2692 HD11      -14.5519    0.5635   -0.2133 H       178 LEU185      0.0600 DICT
   2693 HD12      -13.0845    0.0933   -1.0453 H       178 LEU185      0.0600 DICT
   2694 HD13      -14.6202   -0.5796   -1.5443 H       178 LEU185      0.0600 DICT
   2695 HD21      -15.5575   -2.3895   -0.7003 H       178 LEU185      0.0600 DICT
   2696 HD22      -14.2888   -3.5089   -0.2489 H       178 LEU185      0.0600 DICT
   2697 HD23      -15.3737   -2.8680    0.9746 H       178 LEU185      0.0600 DICT
   2698 N         -10.3804   -4.3561    0.5449 N.am    179 PRO186     -0.1400 BACKBONE|DICT|DIRECT
   2699 CA         -9.0236   -4.8581    0.2393 C.3     179 PRO186      0.0100 BACKBONE|DICT|DIRECT
   2700 C          -8.0873   -3.7799   -0.3296 C.2     179 PRO186      0.5000 BACKBONE|DICT|DIRECT
   2701 O          -8.5471   -2.8933   -1.0486 O.2     179 PRO186     -0.5000 BACKBONE|DICT|DIRECT
   2702 CB         -9.2557   -5.9740   -0.7980 C.3     179 PRO186     -0.1200 DICT
   2703 CG        -10.7115   -6.3600   -0.6450 C.3     179 PRO186     -0.1200 DICT
   2704 CD        -11.3765   -5.0474   -0.2715 C.3     179 PRO186     -0.0500 DICT
   2705 HA         -8.6074   -5.2855    1.1537 H       179 PRO186      0.0600 DICT
   2706 HB3        -8.5962   -6.8270   -0.6420 H       179 PRO186      0.0600 DICT
   2707 HB2        -9.0886   -5.6138   -1.8157 H       179 PRO186      0.0600 DICT
   2708 HG3       -10.8071   -7.0745    0.1727 H       179 PRO186      0.0600 DICT
   2709 HG2       -11.1336   -6.8152   -1.5379 H       179 PRO186      0.0600 DICT
   2710 HD2       -11.5768   -4.4590   -1.1670 H       179 PRO186      0.0600 DICT
   2711 HD3       -12.3168   -5.2353    0.2399 H       179 PRO186      0.0600 DICT
   2712 N          -6.7872   -3.9053   -0.0181 N.am    180 SER187     -0.5000 BACKBONE|DICT|DIRECT
   2713 CA         -5.7117   -3.0605   -0.5501 C.3     180 SER187      0.1400 BACKBONE|DICT|DIRECT
   2714 C          -5.5406   -3.1790   -2.0817 C.2     180 SER187      0.5000 BACKBONE|DICT|DIRECT
   2715 O          -5.1547   -2.2011   -2.7219 O.2     180 SER187     -0.5000 BACKBONE|DICT|DIRECT
   2716 CB         -4.4073   -3.4158    0.1964 C.3     180 SER187      0.1450 DICT
   2717 OG         -3.3230   -2.5920   -0.1862 O.3     180 SER187     -0.6830 DICT
   2718 H          -6.4937   -4.6745    0.5668 H       180 SER187      0.3000 DICT
   2719 HA         -5.9671   -2.0229   -0.3252 H       180 SER187      0.0600 DICT
   2720 HB3        -4.1341   -4.4571    0.0182 H       180 SER187      0.0600 DICT
   2721 HB2        -4.5486   -3.3068    1.2723 H       180 SER187      0.0600 DICT
   2722 HG         -3.1308   -2.7474   -1.1145 H       180 SER187      0.4180 DICT
   2723 N          -5.8376   -4.3695   -2.6276 N.am    181 ASP188     -0.5000 BACKBONE|DICT|DIRECT
   2724 CA         -5.7619   -4.7046   -4.0435 C.3     181 ASP188      0.1400 BACKBONE|DICT|DIRECT
   2725 C          -7.0847   -4.3159   -4.7313 C.2     181 ASP188      0.5000 BACKBONE|DICT|DIRECT
   2726 O          -8.0538   -5.0744   -4.6774 O.2     181 ASP188     -0.5000 BACKBONE|DICT|DIRECT
   2727 CB         -5.4057   -6.2053   -4.2078 C.3     181 ASP188     -0.2200 DICT
   2728 CG         -5.1504   -6.7394   -5.6280 C.2     181 ASP188      0.7000 DICT
   2729 OD1        -5.0757   -5.9379   -6.5858 O.co2   181 ASP188     -0.8000 DICT
   2730 OD2        -4.9662   -7.9710   -5.7227 O.co2   181 ASP188     -0.8000 DICT
   2731 H          -6.1369   -5.1226   -2.0216 H       181 ASP188      0.3000 DICT
   2732 HA         -4.9518   -4.1238   -4.4904 H       181 ASP188      0.0600 DICT
   2733 HB3        -6.1875   -6.8095   -3.7474 H       181 ASP188      0.0600 DICT
   2734 HB2        -4.5130   -6.4141   -3.6158 H       181 ASP188      0.0600 DICT
   2735 N          -7.0722   -3.1401   -5.3784 N.am    182 PHE189     -0.5000 BACKBONE|DICT|DIRECT
   2736 CA         -8.1599   -2.6363   -6.2213 C.3     182 PHE189      0.1400 BACKBONE|DICT|DIRECT
   2737 C          -7.9849   -3.0041   -7.7095 C.2     182 PHE189      0.5000 BACKBONE|DICT|DIRECT
   2738 O          -8.8879   -2.7198   -8.4975 O.2     182 PHE189     -0.5000 BACKBONE|DICT|DIRECT
   2739 CB         -8.2733   -1.1059   -6.0487 C.3     182 PHE189     -0.0050 DICT
   2740 CG         -8.7007   -0.6554   -4.6629 C.ar    182 PHE189     -0.1150 DICT
   2741 CD1       -10.0394   -0.8205   -4.2516 C.ar    182 PHE189     -0.1150 DICT
   2742 CD2        -7.7476   -0.2011   -3.7269 C.ar    182 PHE189     -0.1150 DICT
   2743 CE1       -10.4131   -0.5020   -2.9534 C.ar    182 PHE189     -0.1150 DICT
   2744 CE2        -8.1450    0.1313   -2.4379 C.ar    182 PHE189     -0.1150 DICT
   2745 CZ         -9.4723   -0.0159   -2.0536 C.ar    182 PHE189     -0.1150 DICT
   2746 H          -6.2462   -2.5615   -5.3294 H       182 PHE189      0.3000 DICT
   2747 HA         -9.1029   -3.0811   -5.9015 H       182 PHE189      0.0600 DICT
   2748 HB3        -9.0062   -0.7125   -6.7525 H       182 PHE189      0.0600 DICT
   2749 HB2        -7.3290   -0.6237   -6.3065 H       182 PHE189      0.0600 DICT
   2750 HD1       -10.7740   -1.1981   -4.9456 H       182 PHE189      0.1150 DICT
   2751 HD2        -6.7087   -0.1082   -4.0074 H       182 PHE189      0.1150 DICT
   2752 HE1       -11.4386   -0.6343   -2.6425 H       182 PHE189      0.1150 DICT
   2753 HE2        -7.4155    0.4860   -1.7248 H       182 PHE189      0.1150 DICT
   2754 HZ         -9.7703    0.2294   -1.0443 H       182 PHE189      0.1150 DICT
   2755 N          -6.8371   -3.6074   -8.0724 N.am    183 SER190     -0.5000 BACKBONE|DICT|DIRECT
   2756 CA         -6.4781   -3.9608   -9.4464 C.3     183 SER190      0.1400 BACKBONE|DICT|DIRECT
   2757 C          -7.1266   -5.2718   -9.9154 C.2     183 SER190      0.5000 BACKBONE|DICT|DIRECT
   2758 O          -7.5623   -5.3270  -11.0641 O.2     183 SER190     -0.5000 BACKBONE|DICT|DIRECT
   2759 CB         -4.9448   -4.0429   -9.5867 C.3     183 SER190      0.1450 DICT
   2760 OG         -4.3567   -2.7679   -9.4349 O.3     183 SER190     -0.6830 DICT
   2761 H          -6.1620   -3.8550   -7.3617 H       183 SER190      0.3000 DICT
   2762 HA         -6.8292   -3.1758  -10.1156 H       183 SER190      0.0600 DICT
   2763 HB3        -4.6745   -4.4108  -10.5774 H       183 SER190      0.0600 DICT
   2764 HB2        -4.5041   -4.7315   -8.8680 H       183 SER190      0.0600 DICT
   2765 HG         -4.4520   -2.4940   -8.5197 H       183 SER190      0.4180 DICT
   2766 N          -7.1699   -6.2885   -9.0351 N.am    184 ARG191     -0.5000 BACKBONE|DICT|DIRECT
   2767 CA         -7.6653   -7.6326   -9.3388 C.3     184 ARG191      0.1400 BACKBONE|DICT|DIRECT
   2768 C          -9.0774   -7.8166   -8.7691 C.2     184 ARG191      0.5000 BACKBONE|DICT|DIRECT
   2769 O          -9.2766   -7.6729   -7.5613 O.2     184 ARG191     -0.5000 BACKBONE|DICT|DIRECT
   2770 CB         -6.6988   -8.6963   -8.7819 C.3     184 ARG191     -0.1200 DICT
   2771 CG         -5.2484   -8.5329   -9.2788 C.3     184 ARG191     -0.0500 DICT
   2772 CD         -4.2770   -9.6031   -8.7489 C.3     184 ARG191      0.1900 DICT
   2773 NE         -4.4504  -10.9217   -9.3836 N.pl3   184 ARG191     -0.7000 DICT
   2774 CZ         -3.8201  -11.3800  -10.4820 C.cat   184 ARG191      0.6399 DICT
   2775 NH1        -2.9664  -10.6209  -11.1876 N.pl3   184 ARG191     -0.8000 DICT
   2776 NH2        -4.0467  -12.6375  -10.8787 N.pl3   184 ARG191     -0.8000 DICT
   2777 H          -6.7880   -6.1595   -8.1062 H       184 ARG191      0.3000 DICT
   2778 HA         -7.6937   -7.7754  -10.4189 H       184 ARG191      0.0600 DICT
   2779 HB3        -7.0657   -9.6877   -9.0504 H       184 ARG191      0.0600 DICT
   2780 HB2        -6.7043   -8.6588   -7.6930 H       184 ARG191      0.0600 DICT
   2781 HG3        -4.8411   -7.5420   -9.0770 H       184 ARG191      0.0600 DICT
   2782 HG2        -5.2959   -8.6136  -10.3661 H       184 ARG191      0.0600 DICT
   2783 HD3        -4.5352   -9.8046   -7.7097 H       184 ARG191      0.0600 DICT
   2784 HD2        -3.2441   -9.2553   -8.7265 H       184 ARG191      0.0600 DICT
   2785 HE         -5.1259  -11.5238   -8.9283 H       184 ARG191      0.4400 DICT
   2786 HH12       -2.4954  -10.9904  -12.0001 H       184 ARG191      0.4600 DICT
   2787 HH11       -2.7810   -9.6733  -10.8918 H       184 ARG191      0.4600 DICT
   2788 HH22       -3.5858  -13.0142  -11.6940 H       184 ARG191      0.4600 DICT
   2789 HH21       -4.6909  -13.2208  -10.3631 H       184 ARG191      0.4600 DICT
   2790 N         -10.0277   -8.1342   -9.6601 N.am    185 TYR192     -0.5000 BACKBONE|DICT|DIRECT
   2791 CA        -11.4470   -8.2715   -9.3494 C.3     185 TYR192      0.1400 BACKBONE|DICT|DIRECT
   2792 C         -12.1925   -8.9964  -10.4786 C.2     185 TYR192      0.5000 BACKBONE|DICT|DIRECT
   2793 O         -11.7436   -9.0058  -11.6257 O.2     185 TYR192     -0.5000 BACKBONE|DICT|DIRECT
   2794 CB        -12.0673   -6.8778   -9.0688 C.3     185 TYR192     -0.0050 DICT
   2795 CG        -12.0013   -5.8623  -10.2027 C.ar    185 TYR192     -0.1150 DICT
   2796 CD1       -13.0005   -5.8382  -11.1979 C.ar    185 TYR192     -0.1150 DICT
   2797 CD2       -10.9538   -4.9193  -10.2509 C.ar    185 TYR192     -0.1150 DICT
   2798 CE1       -12.9826   -4.8568  -12.2040 C.ar    185 TYR192     -0.1150 DICT
   2799 CE2       -10.9230   -3.9463  -11.2686 C.ar    185 TYR192     -0.1150 DICT
   2800 CZ        -11.9562   -3.8963  -12.2263 C.ar    185 TYR192      0.1500 DICT
   2801 OH        -11.9890   -2.9067  -13.1632 O.3     185 TYR192     -0.5850 DICT
   2802 H          -9.7910   -8.2140  -10.6408 H       185 TYR192      0.3000 DICT
   2803 HA        -11.5372   -8.8887   -8.4539 H       185 TYR192      0.0600 DICT
   2804 HB3       -11.5964   -6.4332   -8.1930 H       185 TYR192      0.0600 DICT
   2805 HB2       -13.1144   -6.9986   -8.7873 H       185 TYR192      0.0600 DICT
   2806 HD1       -13.8004   -6.5598  -11.1769 H       185 TYR192      0.1150 DICT
   2807 HD2       -10.1783   -4.9310   -9.4990 H       185 TYR192      0.1150 DICT
   2808 HE1       -13.7654   -4.8298  -12.9477 H       185 TYR192      0.1150 DICT
   2809 HE2       -10.1237   -3.2197  -11.2860 H       185 TYR192      0.1150 DICT
   2810 HH        -11.2723   -2.2682  -13.0685 H       185 TYR192      0.4350 DICT
   2811 N         -13.3624   -9.5337  -10.1111 N.am    186 PHE193     -0.5000 BACKBONE|DICT|DIRECT
   2812 CA        -14.4174   -9.9912  -11.0108 C.3     186 PHE193      0.1400 BACKBONE|DICT|DIRECT
   2813 C         -15.4714   -8.8792  -11.1239 C.2     186 PHE193      0.5000 BACKBONE|DICT|DIRECT
   2814 O         -15.6680   -8.1476  -10.1547 O.2     186 PHE193     -0.5000 BACKBONE|DICT|DIRECT
   2815 CB        -15.0673  -11.2598  -10.4247 C.3     186 PHE193     -0.0050 DICT
   2816 CG        -14.1141  -12.4225  -10.2323 C.ar    186 PHE193     -0.1150 DICT
   2817 CD1       -13.7157  -13.2005  -11.3397 C.ar    186 PHE193     -0.1150 DICT
   2818 CD2       -13.4898  -12.6297   -8.9827 C.ar    186 PHE193     -0.1150 DICT
   2819 CE1       -12.7657  -14.1992  -11.1761 C.ar    186 PHE193     -0.1150 DICT
   2820 CE2       -12.5440  -13.6351   -8.8395 C.ar    186 PHE193     -0.1150 DICT
   2821 CZ        -12.1894  -14.4179   -9.9308 C.ar    186 PHE193     -0.1150 DICT
   2822 H         -13.6356   -9.4745   -9.1370 H       186 PHE193      0.3000 DICT
   2823 HA        -13.9982  -10.2124  -11.9903 H       186 PHE193      0.0600 DICT
   2824 HB3       -15.8640  -11.5923  -11.0897 H       186 PHE193      0.0600 DICT
   2825 HB2       -15.5484  -11.0384   -9.4709 H       186 PHE193      0.0600 DICT
   2826 HD1       -14.1433  -13.0194  -12.3155 H       186 PHE193      0.1150 DICT
   2827 HD2       -13.7453  -12.0105   -8.1346 H       186 PHE193      0.1150 DICT
   2828 HE1       -12.4646  -14.7996  -12.0219 H       186 PHE193      0.1150 DICT
   2829 HE2       -12.0754  -13.8034   -7.8799 H       186 PHE193      0.1150 DICT
   2830 HZ        -11.4439  -15.1902   -9.8135 H       186 PHE193      0.1150 DICT
   2831 N         -16.1457   -8.7764  -12.2798 N.am    187 GLN194     -0.5000 BACKBONE|DICT|DIRECT
   2832 CA        -17.1870   -7.7766  -12.5217 C.3     187 GLN194      0.1400 BACKBONE|DICT|DIRECT
   2833 C         -18.2832   -8.3553  -13.4265 C.2     187 GLN194      0.5000 BACKBONE|DICT|DIRECT
   2834 O         -17.9691   -9.0230  -14.4097 O.2     187 GLN194     -0.5000 BACKBONE|DICT|DIRECT
   2835 CB        -16.5502   -6.4860  -13.0892 C.3     187 GLN194     -0.1200 DICT
   2836 CG        -17.5244   -5.2998  -13.2383 C.3     187 GLN194     -0.1200 DICT
   2837 CD        -16.8165   -4.0248  -13.6898 C.2     187 GLN194      0.5000 DICT
   2838 OE1       -16.7365   -3.7497  -14.8828 O.2     187 GLN194     -0.5000 DICT
   2839 NE2       -16.3132   -3.2313  -12.7421 N.am    187 GLN194     -0.7600 DICT
   2840 H         -15.9374   -9.4040  -13.0478 H       187 GLN194      0.3000 DICT
   2841 HA        -17.6502   -7.5451  -11.5658 H       187 GLN194      0.0600 DICT
   2842 HB3       -16.0836   -6.7013  -14.0516 H       187 GLN194      0.0600 DICT
   2843 HB2       -15.7429   -6.1797  -12.4246 H       187 GLN194      0.0600 DICT
   2844 HG3       -18.0189   -5.0925  -12.2928 H       187 GLN194      0.0600 DICT
   2845 HG2       -18.3110   -5.5334  -13.9565 H       187 GLN194      0.0600 DICT
   2846 HE22      -15.8245   -2.3836  -12.9896 H       187 GLN194      0.3800 DICT
   2847 HE21      -16.4150   -3.4760  -11.7638 H       187 GLN194      0.3800 DICT
   2848 N         -19.5510   -8.0755  -13.0846 N.am    188 TYR195     -0.5000 BACKBONE|DICT|DIRECT
   2849 CA        -20.7286   -8.5362  -13.8234 C.3     188 TYR195      0.1400 BACKBONE|DICT|DIRECT
   2850 C         -21.9369   -7.6416  -13.4930 C.2     188 TYR195      0.5000 BACKBONE|DICT|DIRECT
   2851 O         -21.9707   -7.0274  -12.4272 O.2     188 TYR195     -0.5000 BACKBONE|DICT|DIRECT
   2852 CB        -20.9944  -10.0358  -13.5184 C.3     188 TYR195     -0.0050 DICT
   2853 CG        -21.6982  -10.3451  -12.2045 C.ar    188 TYR195     -0.1150 DICT
   2854 CD1       -20.9710  -10.3959  -10.9962 C.ar    188 TYR195     -0.1150 DICT
   2855 CD2       -23.0932  -10.5525  -12.1882 C.ar    188 TYR195     -0.1150 DICT
   2856 CE1       -21.6406  -10.6256   -9.7773 C.ar    188 TYR195     -0.1150 DICT
   2857 CE2       -23.7610  -10.7664  -10.9701 C.ar    188 TYR195     -0.1150 DICT
   2858 CZ        -23.0393  -10.7990   -9.7663 C.ar    188 TYR195      0.1500 DICT
   2859 OH        -23.7095  -11.0088   -8.5990 O.3     188 TYR195     -0.5850 DICT
   2860 H         -19.7397   -7.5018  -12.2722 H       188 TYR195      0.3000 DICT
   2861 HA        -20.5267   -8.4255  -14.8908 H       188 TYR195      0.0600 DICT
   2862 HB3       -20.0684  -10.6068  -13.5674 H       188 TYR195      0.0600 DICT
   2863 HB2       -21.6162  -10.4403  -14.3184 H       188 TYR195      0.0600 DICT
   2864 HD1       -19.9015  -10.2421  -10.9998 H       188 TYR195      0.1150 DICT
   2865 HD2       -23.6577  -10.5233  -13.1082 H       188 TYR195      0.1150 DICT
   2866 HE1       -21.0797  -10.6543   -8.8546 H       188 TYR195      0.1150 DICT
   2867 HE2       -24.8298  -10.9027  -10.9506 H       188 TYR195      0.1150 DICT
   2868 HH        -23.1333  -10.9936   -7.8252 H       188 TYR195      0.4350 DICT
   2869 N         -22.9249   -7.6180  -14.4016 N.am    189 GLU196     -0.5000 BACKBONE|DICT|DIRECT
   2870 CA        -24.1944   -6.9127  -14.2183 C.3     189 GLU196      0.1400 BACKBONE|DICT|DIRECT
   2871 C         -25.2614   -7.8756  -13.6681 C.2     189 GLU196      0.5000 BACKBONE|DICT|DIRECT
   2872 O         -25.4811   -8.9395  -14.2493 O.2     189 GLU196     -0.5000 BACKBONE|DICT|DIRECT
   2873 CB        -24.5872   -6.2476  -15.5532 C.3     189 GLU196     -0.1200 DICT
   2874 CG        -25.9436   -5.4993  -15.5450 C.3     189 GLU196     -0.2200 DICT
   2875 CD        -26.2713   -4.7297  -16.8390 C.2     189 GLU196      0.7000 DICT
   2876 OE1       -25.3608   -4.5175  -17.6712 O.co2   189 GLU196     -0.8000 DICT
   2877 OE2       -27.4547   -4.3508  -16.9782 O.co2   189 GLU196     -0.8000 DICT
   2878 H         -22.8357   -8.1514  -15.2542 H       189 GLU196      0.3000 DICT
   2879 HA        -24.0597   -6.1047  -13.4980 H       189 GLU196      0.0600 DICT
   2880 HB3       -24.5938   -6.9965  -16.3470 H       189 GLU196      0.0600 DICT
   2881 HB2       -23.7924   -5.5457  -15.8113 H       189 GLU196      0.0600 DICT
   2882 HG3       -25.9563   -4.7841  -14.7208 H       189 GLU196      0.0600 DICT
   2883 HG2       -26.7543   -6.2039  -15.3533 H       189 GLU196      0.0600 DICT
   2884 N         -25.8906   -7.4802  -12.5527 N.am    190 GLY197     -0.5000 BACKBONE|DICT|DIRECT
   2885 CA        -26.8869   -8.2705  -11.8416 C.3     190 GLY197      0.0800 BACKBONE|DICT|DIRECT
   2886 C         -27.9097   -7.3336  -11.2008 C.2     190 GLY197      0.5000 BACKBONE|DICT|DIRECT
   2887 O         -28.3273   -6.3570  -11.8219 O.2     190 GLY197     -0.5000 BACKBONE|DICT|DIRECT
   2888 H         -25.6564   -6.5816  -12.1467 H       190 GLY197      0.3000 DICT
   2889 HA3       -26.3912   -8.8900  -11.0967 H       190 GLY197      0.0600 DICT
   2890 HA2       -27.4310   -8.9226  -12.5240 H       190 GLY197      0.0600 DICT
   2891 N         -28.3518   -7.6789   -9.9808 N.am    191 SER198     -0.5000 BACKBONE|DICT|DIRECT
   2892 CA        -29.4438   -7.0136   -9.2651 C.3     191 SER198      0.1400 BACKBONE|DICT|DIRECT
   2893 C         -29.0651   -6.6683   -7.8204 C.2     191 SER198      0.5000 BACKBONE|DICT|DIRECT
   2894 O         -27.9979   -7.0555   -7.3571 O.2     191 SER198     -0.5000 BACKBONE|DICT|DIRECT
   2895 CB        -30.6863   -7.9334   -9.3271 C.3     191 SER198      0.1450 DICT
   2896 OG        -30.6651   -8.9741   -8.3641 O.3     191 SER198     -0.6830 DICT
   2897 H         -27.9570   -8.4878   -9.5189 H       191 SER198      0.3000 DICT
   2898 HA        -29.6667   -6.0670   -9.7517 H       191 SER198      0.0600 DICT
   2899 HB3       -30.7925   -8.3761  -10.3153 H       191 SER198      0.0600 DICT
   2900 HB2       -31.5831   -7.3420   -9.1588 H       191 SER198      0.0600 DICT
   2901 HG        -30.8758   -8.5999   -7.5016 H       191 SER198      0.4180 DICT
   2902 N         -29.9909   -6.0146   -7.0996 N.am    192 LEU199     -0.5000 BACKBONE|DICT|DIRECT
   2903 CA        -29.9665   -5.9876   -5.6358 C.3     192 LEU199      0.1400 BACKBONE|DICT|DIRECT
   2904 C         -30.3183   -7.3941   -5.1078 C.2     192 LEU199      0.5000 BACKBONE|DICT|DIRECT
   2905 O         -31.2108   -8.0418   -5.6575 O.2     192 LEU199     -0.5000 BACKBONE|DICT|DIRECT
   2906 CB        -30.9609   -4.9324   -5.0985 C.3     192 LEU199     -0.1200 DICT
   2907 CG        -30.7274   -3.4752   -5.5616 C.3     192 LEU199     -0.0600 DICT
   2908 CD1       -31.8973   -2.5771   -5.1084 C.3     192 LEU199     -0.1800 DICT
   2909 CD2       -29.3569   -2.9132   -5.1217 C.3     192 LEU199     -0.1800 DICT
   2910 H         -30.8367   -5.6845   -7.5431 H       192 LEU199      0.3000 DICT
   2911 HA        -28.9578   -5.7318   -5.3109 H       192 LEU199      0.0600 DICT
   2912 HB3       -30.9554   -4.9630   -4.0087 H       192 LEU199      0.0600 DICT
   2913 HB2       -31.9699   -5.2160   -5.3912 H       192 LEU199      0.0600 DICT
   2914 HG        -30.7404   -3.4651   -6.6519 H       192 LEU199      0.0600 DICT
   2915 HD11      -31.5743   -1.6067   -4.7310 H       192 LEU199      0.0600 DICT
   2916 HD12      -32.5719   -2.3863   -5.9419 H       192 LEU199      0.0600 DICT
   2917 HD13      -32.4869   -3.0459   -4.3203 H       192 LEU199      0.0600 DICT
   2918 HD21      -29.4450   -2.0052   -4.5261 H       192 LEU199      0.0600 DICT
   2919 HD22      -28.7915   -3.6248   -4.5221 H       192 LEU199      0.0600 DICT
   2920 HD23      -28.7403   -2.6588   -5.9821 H       192 LEU199      0.0600 DICT
   2921 N         -29.6074   -7.8599   -4.0719 N.am    193 THR200     -0.5000 BACKBONE|DICT|DIRECT
   2922 CA        -29.8103   -9.1968   -3.5004 C.3     193 THR200      0.1400 BACKBONE|DICT|DIRECT
   2923 C         -31.0163   -9.2912   -2.5362 C.2     193 THR200      0.5000 BACKBONE|DICT|DIRECT
   2924 O         -31.2844  -10.3769   -2.0303 O.2     193 THR200     -0.5000 BACKBONE|DICT|DIRECT
   2925 CB        -28.5550   -9.7005   -2.7472 C.3     193 THR200      0.2050 DICT
   2926 OG1       -28.4857   -9.1663   -1.4467 O.3     193 THR200     -0.6830 DICT
   2927 CG2       -27.2237   -9.4893   -3.4855 C.3     193 THR200     -0.1800 DICT
   2928 H         -28.8726   -7.2956   -3.6595 H       193 THR200      0.3000 DICT
   2929 HA        -30.0020   -9.8948   -4.3154 H       193 THR200      0.0600 DICT
   2930 HB        -28.6741  -10.7748   -2.6104 H       193 THR200      0.0600 DICT
   2931 HG1       -27.6931   -9.5111   -1.0122 H       193 THR200      0.4180 DICT
   2932 HG21      -26.4145  -10.0422   -3.0080 H       193 THR200      0.0600 DICT
   2933 HG22      -27.2876   -9.8288   -4.5174 H       193 THR200      0.0600 DICT
   2934 HG23      -26.9370   -8.4398   -3.4998 H       193 THR200      0.0600 DICT
   2935 N         -31.6958   -8.1674   -2.2745 N.am    194 THR201     -0.5000 BACKBONE|DICT|DIRECT
   2936 CA        -32.8936   -8.0842   -1.4431 C.3     194 THR201      0.1400 BACKBONE|DICT|DIRECT
   2937 C         -33.9222   -7.1851   -2.1617 C.2     194 THR201      0.5000 BACKBONE|DICT|DIRECT
   2938 O         -33.5034   -6.3949   -3.0130 O.2     194 THR201     -0.5000 BACKBONE|DICT|DIRECT
   2939 CB        -32.5786   -7.5132   -0.0258 C.3     194 THR201      0.2050 DICT
   2940 OG1       -32.5257   -6.0972    0.0583 O.3     194 THR201     -0.6830 DICT
   2941 CG2       -31.3279   -8.1160    0.6308 C.3     194 THR201     -0.1800 DICT
   2942 H         -31.4190   -7.3076   -2.7252 H       194 THR201      0.3000 DICT
   2943 HA        -33.3124   -9.0837   -1.3375 H       194 THR201      0.0600 DICT
   2944 HB        -33.4100   -7.8046    0.6101 H       194 THR201      0.0600 DICT
   2945 HG1       -33.3921   -5.7415   -0.1586 H       194 THR201      0.4180 DICT
   2946 HG21      -31.2194   -7.7846    1.6612 H       194 THR201      0.0600 DICT
   2947 HG22      -31.3818   -9.2051    0.6390 H       194 THR201      0.0600 DICT
   2948 HG23      -30.4181   -7.8298    0.1049 H       194 THR201      0.0600 DICT
   2949 N         -35.2302   -7.2827   -1.8034 N.am    195 PRO202     -0.1400 BACKBONE|DICT|DIRECT
   2950 CA        -36.2885   -6.3933   -2.3325 C.3     195 PRO202      0.0100 BACKBONE|DICT|DIRECT
   2951 C         -35.9266   -4.8898   -2.2662 C.2     195 PRO202      0.5000 BACKBONE|DICT|DIRECT
   2952 O         -35.4323   -4.4540   -1.2240 O.2     195 PRO202     -0.5000 BACKBONE|DICT|DIRECT
   2953 CB        -37.5061   -6.7358   -1.4631 C.3     195 PRO202     -0.1200 DICT
   2954 CG        -37.3086   -8.1999   -1.1219 C.3     195 PRO202     -0.1200 DICT
   2955 CD        -35.8060   -8.2809   -0.8981 C.3     195 PRO202     -0.0500 DICT
   2956 HA        -36.4894   -6.7405   -3.3407 H       195 PRO202      0.0600 DICT
   2957 HB3       -38.4438   -6.5620   -1.9889 H       195 PRO202      0.0600 DICT
   2958 HB2       -37.5186   -6.1425   -0.5468 H       195 PRO202      0.0600 DICT
   2959 HG3       -37.5848   -8.8139   -1.9799 H       195 PRO202      0.0600 DICT
   2960 HG2       -37.8966   -8.5375   -0.2695 H       195 PRO202      0.0600 DICT
   2961 HD2       -35.5711   -8.0089    0.1287 H       195 PRO202      0.0600 DICT
   2962 HD3       -35.4502   -9.2925   -1.0800 H       195 PRO202      0.0600 DICT
   2963 N         -36.1072   -4.1356   -3.3759 N.am    196 PRO203     -0.1400 BACKBONE|DICT|DIRECT
   2964 CA        -36.9260   -4.4764   -4.5587 C.3     196 PRO203      0.0100 BACKBONE|DICT|DIRECT
   2965 C         -36.2905   -5.3903   -5.6303 C.2     196 PRO203      0.5000 BACKBONE|DICT|DIRECT
   2966 O         -36.9711   -5.6811   -6.6094 O.2     196 PRO203     -0.5000 BACKBONE|DICT|DIRECT
   2967 CB        -37.2637   -3.0941   -5.1431 C.3     196 PRO203     -0.1200 DICT
   2968 CG        -36.0515   -2.2420   -4.8069 C.3     196 PRO203     -0.1200 DICT
   2969 CD        -35.6653   -2.7408   -3.4215 C.3     196 PRO203     -0.0500 DICT
   2970 HA        -37.8511   -4.9546   -4.2351 H       196 PRO203      0.0600 DICT
   2971 HB3       -38.1440   -2.6942   -4.6376 H       196 PRO203      0.0600 DICT
   2972 HB2       -37.4823   -3.0967   -6.2120 H       196 PRO203      0.0600 DICT
   2973 HG3       -36.2596   -1.1740   -4.8283 H       196 PRO203      0.0600 DICT
   2974 HG2       -35.2477   -2.4498   -5.5150 H       196 PRO203      0.0600 DICT
   2975 HD2       -34.5960   -2.6352   -3.2351 H       196 PRO203      0.0600 DICT
   2976 HD3       -36.1997   -2.1751   -2.6562 H       196 PRO203      0.0600 DICT
   2977 N         -35.0386   -5.8435   -5.4479 N.am    197 CYS204     -0.5000 BACKBONE|DICT|DIRECT
   2978 CA        -34.3035   -6.7493   -6.3469 C.3     197 CYS204      0.1400 BACKBONE|DICT|DIRECT
   2979 C         -34.0920   -6.1875   -7.7712 C.2     197 CYS204      0.5000 BACKBONE|DICT|DIRECT
   2980 O         -34.0746   -6.9563   -8.7352 O.2     197 CYS204     -0.5000 BACKBONE|DICT|DIRECT
   2981 CB        -34.9515   -8.1463   -6.4243 C.3     197 CYS204      0.0975 DICT
   2982 SG        -35.3335   -9.0400   -4.8985 S.3     197 CYS204     -0.2175 DICT
   2983 H         -34.5429   -5.5890   -4.6035 H       197 CYS204      0.3000 DICT
   2984 HA        -33.3233   -6.8686   -5.9032 H       197 CYS204      0.0600 DICT
   2985 HB3       -34.2957   -8.8042   -6.9898 H       197 CYS204      0.0600 DICT
   2986 HB2       -35.8703   -8.0712   -7.0012 H       197 CYS204      0.0600 DICT
   2987 N         -33.9736   -4.8553   -7.8882 N.am    198 ALA205     -0.5000 BACKBONE|DICT|DIRECT
   2988 CA        -33.8895   -4.1451   -9.1621 C.3     198 ALA205      0.1400 BACKBONE|DICT|DIRECT
   2989 C         -32.5878   -4.4614   -9.9136 C.2     198 ALA205      0.5000 BACKBONE|DICT|DIRECT
   2990 O         -31.5162   -4.3743   -9.3163 O.2     198 ALA205     -0.5000 BACKBONE|DICT|DIRECT
   2991 CB        -34.0042   -2.6432   -8.8844 C.3     198 ALA205     -0.1800 DICT
   2992 H         -33.9988   -4.2812   -7.0582 H       198 ALA205      0.3000 DICT
   2993 HA        -34.7437   -4.4477   -9.7717 H       198 ALA205      0.0600 DICT
   2994 HB1       -34.0632   -2.0784   -9.8127 H       198 ALA205      0.0600 DICT
   2995 HB2       -34.8979   -2.4113   -8.3037 H       198 ALA205      0.0600 DICT
   2996 HB3       -33.1395   -2.2858   -8.3273 H       198 ALA205      0.0600 DICT
   2997 N         -32.7189   -4.8202  -11.2015 N.am    199 GLN206     -0.5000 BACKBONE|DICT|DIRECT
   2998 CA        -31.6108   -5.1391  -12.1071 C.3     199 GLN206      0.1400 BACKBONE|DICT|DIRECT
   2999 C         -30.8538   -3.8862  -12.5980 C.2     199 GLN206      0.5000 BACKBONE|DICT|DIRECT
   3000 O         -31.2787   -2.7615  -12.3316 O.2     199 GLN206     -0.5000 BACKBONE|DICT|DIRECT
   3001 CB        -32.1378   -6.0240  -13.2619 C.3     199 GLN206     -0.1200 DICT
   3002 CG        -32.5341   -7.4404  -12.7804 C.3     199 GLN206     -0.1200 DICT
   3003 CD        -32.9857   -8.4242  -13.8680 C.2     199 GLN206      0.5000 DICT
   3004 OE1       -33.1935   -9.6007  -13.5761 O.2     199 GLN206     -0.5000 DICT
   3005 NE2       -33.1413   -7.9769  -15.1163 N.am    199 GLN206     -0.7600 DICT
   3006 H         -33.6417   -4.8632  -11.6080 H       199 GLN206      0.3000 DICT
   3007 HA        -30.8884   -5.7327  -11.5516 H       199 GLN206      0.0600 DICT
   3008 HB3       -31.3696   -6.1214  -14.0306 H       199 GLN206      0.0600 DICT
   3009 HB2       -32.9891   -5.5354  -13.7386 H       199 GLN206      0.0600 DICT
   3010 HG3       -33.3277   -7.3751  -12.0351 H       199 GLN206      0.0600 DICT
   3011 HG2       -31.6782   -7.8932  -12.2843 H       199 GLN206      0.0600 DICT
   3012 HE22      -33.4435   -8.6053  -15.8462 H       199 GLN206      0.3800 DICT
   3013 HE21      -32.9626   -7.0089  -15.3403 H       199 GLN206      0.3800 DICT
   3014 N         -29.7270   -4.1081  -13.2933 N.am    200 GLY207     -0.5000 BACKBONE|DICT|DIRECT
   3015 CA        -28.8652   -3.0450  -13.8137 C.3     200 GLY207      0.0800 BACKBONE|DICT|DIRECT
   3016 C         -27.7464   -2.6578  -12.8320 C.2     200 GLY207      0.5000 BACKBONE|DICT|DIRECT
   3017 O         -27.0615   -1.6656  -13.0726 O.2     200 GLY207     -0.5000 BACKBONE|DICT|DIRECT
   3018 H         -29.4227   -5.0583  -13.4545 H       200 GLY207      0.3000 DICT
   3019 HA3       -29.4465   -2.1603  -14.0761 H       200 GLY207      0.0600 DICT
   3020 HA2       -28.4055   -3.3948  -14.7333 H       200 GLY207      0.0600 DICT
   3021 N         -27.5562   -3.4153  -11.7387 N.am    201 VAL208     -0.5000 BACKBONE|DICT|DIRECT
   3022 CA        -26.5480   -3.1629  -10.7095 C.3     201 VAL208      0.1400 BACKBONE|DICT|DIRECT
   3023 C         -25.2115   -3.7998  -11.1307 C.2     201 VAL208      0.5000 BACKBONE|DICT|DIRECT
   3024 O         -25.1591   -5.0190  -11.2880 O.2     201 VAL208     -0.5000 BACKBONE|DICT|DIRECT
   3025 CB        -26.9751   -3.7855   -9.3485 C.3     201 VAL208     -0.0600 DICT
   3026 CG1       -25.9437   -3.5808   -8.2184 C.3     201 VAL208     -0.1800 DICT
   3027 CG2       -28.3457   -3.2569   -8.8959 C.3     201 VAL208     -0.1800 DICT
   3028 H         -28.1257   -4.2400  -11.6065 H       201 VAL208      0.3000 DICT
   3029 HA        -26.4241   -2.0881  -10.5757 H       201 VAL208      0.0600 DICT
   3030 HB        -27.0912   -4.8623   -9.4811 H       201 VAL208      0.0600 DICT
   3031 HG11      -26.3209   -3.9679   -7.2709 H       201 VAL208      0.0600 DICT
   3032 HG12      -25.0032   -4.0969   -8.4134 H       201 VAL208      0.0600 DICT
   3033 HG13      -25.7213   -2.5222   -8.0788 H       201 VAL208      0.0600 DICT
   3034 HG21      -28.6588   -3.7377   -7.9723 H       201 VAL208      0.0600 DICT
   3035 HG22      -28.3264   -2.1840   -8.7192 H       201 VAL208      0.0600 DICT
   3036 HG23      -29.1193   -3.4556   -9.6359 H       201 VAL208      0.0600 DICT
   3037 N         -24.1586   -2.9804  -11.2940 N.am    202 ILE209     -0.5000 BACKBONE|DICT|DIRECT
   3038 CA        -22.8226   -3.4674  -11.6492 C.3     202 ILE209      0.1400 BACKBONE|DICT|DIRECT
   3039 C         -22.0588   -3.8787  -10.3767 C.2     202 ILE209      0.5000 BACKBONE|DICT|DIRECT
   3040 O         -21.5437   -3.0293   -9.6500 O.2     202 ILE209     -0.5000 BACKBONE|DICT|DIRECT
   3041 CB        -21.9926   -2.4392  -12.4739 C.3     202 ILE209     -0.0600 DICT
   3042 CG1       -22.7083   -2.1259  -13.8095 C.3     202 ILE209     -0.1200 DICT
   3043 CG2       -20.5448   -2.9182  -12.7550 C.3     202 ILE209     -0.1800 DICT
   3044 CD1       -22.0462   -1.0119  -14.6336 C.3     202 ILE209     -0.1800 DICT
   3045 H         -24.2603   -1.9842  -11.1505 H       202 ILE209      0.3000 DICT
   3046 HA        -22.9254   -4.3511  -12.2824 H       202 ILE209      0.0600 DICT
   3047 HB        -21.9354   -1.5097  -11.9053 H       202 ILE209      0.0600 DICT
   3048 HG13      -23.7454   -1.8460  -13.6257 H       202 ILE209      0.0600 DICT
   3049 HG12      -22.7554   -3.0334  -14.4139 H       202 ILE209      0.0600 DICT
   3050 HG21      -19.9946   -2.2031  -13.3639 H       202 ILE209      0.0600 DICT
   3051 HG22      -19.9580   -3.0513  -11.8465 H       202 ILE209      0.0600 DICT
   3052 HG23      -20.5435   -3.8698  -13.2880 H       202 ILE209      0.0600 DICT
   3053 HD11      -22.7804   -0.4854  -15.2423 H       202 ILE209      0.0600 DICT
   3054 HD12      -21.5514   -0.2779  -13.9977 H       202 ILE209      0.0600 DICT
   3055 HD13      -21.3017   -1.4248  -15.3139 H       202 ILE209      0.0600 DICT
   3056 N         -22.0024   -5.1955  -10.1492 N.am    203 TRP210     -0.5000 BACKBONE|DICT|DIRECT
   3057 CA        -21.2228   -5.8316   -9.0938 C.3     203 TRP210      0.1400 BACKBONE|DICT|DIRECT
   3058 C         -19.7428   -5.8810   -9.4470 C.2     203 TRP210      0.5000 BACKBONE|DICT|DIRECT
   3059 O         -19.4169   -6.1969  -10.5877 O.2     203 TRP210     -0.5000 BACKBONE|DICT|DIRECT
   3060 CB        -21.7439   -7.2578   -8.8846 C.3     203 TRP210     -0.1200 DICT
   3061 CG        -23.0767   -7.2732   -8.2310 C.ar    203 TRP210      0.0750 DICT
   3062 CD1       -24.2750   -7.2791   -8.8529 C.ar    203 TRP210     -0.1150 DICT
   3063 CD2       -23.3474   -7.1059   -6.8134 C.ar    203 TRP210     -0.0550 DICT
   3064 NE1       -25.2645   -7.1341   -7.9077 N.pl3   203 TRP210     -0.5700 DICT
   3065 CE2       -24.7566   -7.0245   -6.6322 C.ar    203 TRP210      0.1300 DICT
   3066 CE3       -22.5371   -6.9892   -5.6625 C.ar    203 TRP210     -0.1150 DICT
   3067 CZ2       -25.3419   -6.8488   -5.3687 C.ar    203 TRP210     -0.1150 DICT
   3068 CZ3       -23.1121   -6.8096   -4.3921 C.ar    203 TRP210     -0.1150 DICT
   3069 CH2       -24.5103   -6.7401   -4.2413 C.ar    203 TRP210     -0.1150 DICT
   3070 H         -22.4397   -5.8268  -10.8075 H       203 TRP210      0.3000 DICT
   3071 HA        -21.3409   -5.2699   -8.1647 H       203 TRP210      0.0600 DICT
   3072 HB3       -21.0659   -7.8191   -8.2394 H       203 TRP210      0.0600 DICT
   3073 HB2       -21.7909   -7.7997   -9.8294 H       203 TRP210      0.0600 DICT
   3074 HD1       -24.4155   -7.3568   -9.9213 H       203 TRP210      0.1150 DICT
   3075 HE1       -26.2521   -7.1178   -8.1337 H       203 TRP210      0.4200 DICT
   3076 HE3       -21.4620   -7.0285   -5.7595 H       203 TRP210      0.1150 DICT
   3077 HZ2       -26.4144   -6.7843   -5.2666 H       203 TRP210      0.1150 DICT
   3078 HZ3       -22.4682   -6.7013   -3.5357 H       203 TRP210      0.1150 DICT
   3079 HH2       -24.9444   -6.5897   -3.2654 H       203 TRP210      0.1150 DICT
   3080 N         -18.8929   -5.6167   -8.4457 N.am    204 THR211     -0.5000 BACKBONE|DICT|DIRECT
   3081 CA        -17.4474   -5.7604   -8.5451 C.3     204 THR211      0.1400 BACKBONE|DICT|DIRECT
   3082 C         -16.9417   -6.4670   -7.2776 C.2     204 THR211      0.5000 BACKBONE|DICT|DIRECT
   3083 O         -16.7992   -5.8232   -6.2393 O.2     204 THR211     -0.5000 BACKBONE|DICT|DIRECT
   3084 CB        -16.7368   -4.3924   -8.7072 C.3     204 THR211      0.2050 DICT
   3085 OG1       -17.1658   -3.7867   -9.9098 O.3     204 THR211     -0.6830 DICT
   3086 CG2       -15.2036   -4.4927   -8.7520 C.3     204 THR211     -0.1800 DICT
   3087 H         -19.2513   -5.3440   -7.5398 H       204 THR211      0.3000 DICT
   3088 HA        -17.1978   -6.3763   -9.4069 H       204 THR211      0.0600 DICT
   3089 HB        -17.0309   -3.7217   -7.9001 H       204 THR211      0.0600 DICT
   3090 HG1       -18.1177   -3.6652   -9.8573 H       204 THR211      0.4180 DICT
   3091 HG21      -14.7558   -3.5935   -9.1699 H       204 THR211      0.0600 DICT
   3092 HG22      -14.7738   -4.6477   -7.7617 H       204 THR211      0.0600 DICT
   3093 HG23      -14.8996   -5.3274   -9.3796 H       204 THR211      0.0600 DICT
   3094 N         -16.7087   -7.7845   -7.3880 N.am    205 VAL212     -0.5000 BACKBONE|DICT|DIRECT
   3095 CA        -16.2139   -8.6328   -6.3047 C.3     205 VAL212      0.1400 BACKBONE|DICT|DIRECT
   3096 C         -14.6794   -8.7282   -6.4098 C.2     205 VAL212      0.5000 BACKBONE|DICT|DIRECT
   3097 O         -14.1805   -9.2584   -7.4014 O.2     205 VAL212     -0.5000 BACKBONE|DICT|DIRECT
   3098 CB        -16.8124  -10.0698   -6.3769 C.3     205 VAL212     -0.0600 DICT
   3099 CG1       -16.2918  -10.9935   -5.2539 C.3     205 VAL212     -0.1800 DICT
   3100 CG2       -18.3544  -10.0624   -6.3579 C.3     205 VAL212     -0.1800 DICT
   3101 H         -16.8200   -8.2346   -8.2861 H       205 VAL212      0.3000 DICT
   3102 HA        -16.4890   -8.2066   -5.3429 H       205 VAL212      0.0600 DICT
   3103 HB        -16.5222  -10.5184   -7.3278 H       205 VAL212      0.0600 DICT
   3104 HG11      -16.8092  -11.9519   -5.2548 H       205 VAL212      0.0600 DICT
   3105 HG12      -15.2286  -11.2118   -5.3563 H       205 VAL212      0.0600 DICT
   3106 HG13      -16.4467  -10.5454   -4.2715 H       205 VAL212      0.0600 DICT
   3107 HG21      -18.7535  -11.0688   -6.4789 H       205 VAL212      0.0600 DICT
   3108 HG22      -18.7414   -9.6800   -5.4150 H       205 VAL212      0.0600 DICT
   3109 HG23      -18.7732   -9.4584   -7.1632 H       205 VAL212      0.0600 DICT
   3110 N         -13.9603   -8.2139   -5.3973 N.am    206 PHE213     -0.5000 BACKBONE|DICT|DIRECT
   3111 CA        -12.4931   -8.2330   -5.3384 C.3     206 PHE213      0.1400 BACKBONE|DICT|DIRECT
   3112 C         -11.9104   -9.6490   -5.1875 C.2     206 PHE213      0.5000 BACKBONE|DICT|DIRECT
   3113 O         -12.4968  -10.4808   -4.4942 O.2     206 PHE213     -0.5000 BACKBONE|DICT|DIRECT
   3114 CB        -11.9925   -7.3271   -4.1955 C.3     206 PHE213     -0.0050 DICT
   3115 CG        -12.2535   -5.8428   -4.3917 C.ar    206 PHE213     -0.1150 DICT
   3116 CD1       -11.6169   -5.1306   -5.4302 C.ar    206 PHE213     -0.1150 DICT
   3117 CD2       -13.1849   -5.1706   -3.5756 C.ar    206 PHE213     -0.1150 DICT
   3118 CE1       -11.9198   -3.7906   -5.6365 C.ar    206 PHE213     -0.1150 DICT
   3119 CE2       -13.4618   -3.8280   -3.7843 C.ar    206 PHE213     -0.1150 DICT
   3120 CZ        -12.8373   -3.1427   -4.8173 C.ar    206 PHE213     -0.1150 DICT
   3121 H         -14.4355   -7.7864   -4.6126 H       206 PHE213      0.3000 DICT
   3122 HA        -12.1214   -7.8262   -6.2794 H       206 PHE213      0.0600 DICT
   3123 HB3       -10.9153   -7.4518   -4.0681 H       206 PHE213      0.0600 DICT
   3124 HB2       -12.4442   -7.6502   -3.2560 H       206 PHE213      0.0600 DICT
   3125 HD1       -10.8985   -5.6235   -6.0690 H       206 PHE213      0.1150 DICT
   3126 HD2       -13.6813   -5.6971   -2.7809 H       206 PHE213      0.1150 DICT
   3127 HE1       -11.4389   -3.2489   -6.4379 H       206 PHE213      0.1150 DICT
   3128 HE2       -14.1669   -3.3198   -3.1439 H       206 PHE213      0.1150 DICT
   3129 HZ        -13.0643   -2.0996   -4.9818 H       206 PHE213      0.1150 DICT
   3130 N         -10.7473   -9.8676   -5.8253 N.am    207 ASN214     -0.5000 BACKBONE|DICT|DIRECT
   3131 CA         -9.9704  -11.1088   -5.7662 C.3     207 ASN214      0.1400 BACKBONE|DICT|DIRECT
   3132 C          -9.3205  -11.3079   -4.3824 C.2     207 ASN214      0.5000 BACKBONE|DICT|DIRECT
   3133 O          -9.3699  -12.4192   -3.8624 O.2     207 ASN214     -0.5000 BACKBONE|DICT|DIRECT
   3134 CB         -8.9338  -11.0779   -6.9178 C.3     207 ASN214     -0.1200 DICT
   3135 CG         -8.0613  -12.3266   -7.1245 C.2     207 ASN214      0.5000 DICT
   3136 OD1        -6.9576  -12.2116   -7.6544 O.2     207 ASN214     -0.5000 DICT
   3137 ND2        -8.5329  -13.5188   -6.7509 N.am    207 ASN214     -0.7600 DICT
   3138 H         -10.3325   -9.1197   -6.3648 H       207 ASN214      0.3000 DICT
   3139 HA        -10.6611  -11.9378   -5.9373 H       207 ASN214      0.0600 DICT
   3140 HB3        -8.2672  -10.2268   -6.7757 H       207 ASN214      0.0600 DICT
   3141 HB2        -9.4525  -10.9012   -7.8606 H       207 ASN214      0.0600 DICT
   3142 HD22       -7.9737  -14.3474   -6.8880 H       207 ASN214      0.3800 DICT
   3143 HD21       -9.4322  -13.6216   -6.2936 H       207 ASN214      0.3800 DICT
   3144 N          -8.7583  -10.2343   -3.7988 N.am    208 GLN215     -0.5000 BACKBONE|DICT|DIRECT
   3145 CA         -8.2244  -10.2482   -2.4365 C.3     208 GLN215      0.1400 BACKBONE|DICT|DIRECT
   3146 C          -9.3701  -10.1574   -1.4119 C.2     208 GLN215      0.5000 BACKBONE|DICT|DIRECT
   3147 O         -10.2955   -9.3659   -1.5995 O.2     208 GLN215     -0.5000 BACKBONE|DICT|DIRECT
   3148 CB         -7.2104   -9.0960   -2.2713 C.3     208 GLN215     -0.1200 DICT
   3149 CG         -6.4868   -9.1008   -0.9064 C.3     208 GLN215     -0.1200 DICT
   3150 CD         -5.4755   -7.9652   -0.7579 C.2     208 GLN215      0.5000 DICT
   3151 OE1        -5.8081   -6.8002   -0.9608 O.2     208 GLN215     -0.5000 DICT
   3152 NE2        -4.2451   -8.2898   -0.3593 N.am    208 GLN215     -0.7600 DICT
   3153 H          -8.7546   -9.3446   -4.2749 H       208 GLN215      0.3000 DICT
   3154 HA         -7.6877  -11.1876   -2.2868 H       208 GLN215      0.0600 DICT
   3155 HB3        -7.7162   -8.1420   -2.4272 H       208 GLN215      0.0600 DICT
   3156 HB2        -6.4625   -9.1728   -3.0621 H       208 GLN215      0.0600 DICT
   3157 HG3        -5.9915  -10.0613   -0.7564 H       208 GLN215      0.0600 DICT
   3158 HG2        -7.2024   -8.9895   -0.0940 H       208 GLN215      0.0600 DICT
   3159 HE22       -3.5429   -7.5771   -0.2344 H       208 GLN215      0.3800 DICT
   3160 HE21       -4.0076   -9.2604   -0.1531 H       208 GLN215      0.3800 DICT
   3161 N          -9.2584  -10.9523   -0.3381 N.am    209 THR216     -0.5000 BACKBONE|DICT|DIRECT
   3162 CA        -10.1801  -10.9593    0.7956 C.3     209 THR216      0.1400 BACKBONE|DICT|DIRECT
   3163 C          -9.6535  -10.0490    1.9275 C.2     209 THR216      0.5000 BACKBONE|DICT|DIRECT
   3164 O          -8.4455   -9.8440    2.0599 O.2     209 THR216     -0.5000 BACKBONE|DICT|DIRECT
   3165 CB        -10.3733  -12.4040    1.3460 C.3     209 THR216      0.2050 DICT
   3166 OG1        -9.2907  -12.8584    2.1380 O.3     209 THR216     -0.6830 DICT
   3167 CG2       -10.6930  -13.4464    0.2598 C.3     209 THR216     -0.1800 DICT
   3168 H          -8.4671  -11.5811   -0.2605 H       209 THR216      0.3000 DICT
   3169 HA        -11.1564  -10.5868    0.4778 H       209 THR216      0.0600 DICT
   3170 HB        -11.2334  -12.3800    2.0166 H       209 THR216      0.0600 DICT
   3171 HG1        -9.4044  -13.7990    2.3198 H       209 THR216      0.4180 DICT
   3172 HG21      -10.9964  -14.3965    0.6992 H       209 THR216      0.0600 DICT
   3173 HG22      -11.5030  -13.1108   -0.3869 H       209 THR216      0.0600 DICT
   3174 HG23       -9.8299  -13.6415   -0.3780 H       209 THR216      0.0600 DICT
   3175 N         -10.5900   -9.5323    2.7337 N.am    210 VAL217     -0.5000 BACKBONE|DICT|DIRECT
   3176 CA        -10.3213   -8.7349    3.9285 C.3     210 VAL217      0.1400 BACKBONE|DICT|DIRECT
   3177 C         -10.2064   -9.6781    5.1438 C.2     210 VAL217      0.5000 BACKBONE|DICT|DIRECT
   3178 O         -10.9520  -10.6535    5.2248 O.2     210 VAL217     -0.5000 BACKBONE|DICT|DIRECT
   3179 CB        -11.4872   -7.7424    4.1876 C.3     210 VAL217     -0.0600 DICT
   3180 CG1       -11.3005   -6.8681    5.4393 C.3     210 VAL217     -0.1800 DICT
   3181 CG2       -11.7515   -6.8315    2.9754 C.3     210 VAL217     -0.1800 DICT
   3182 H         -11.5617   -9.7705    2.5764 H       210 VAL217      0.3000 DICT
   3183 HA         -9.3916   -8.1751    3.8072 H       210 VAL217      0.0600 DICT
   3184 HB        -12.3920   -8.3286    4.3406 H       210 VAL217      0.0600 DICT
   3185 HG11      -12.1452   -6.1940    5.5412 H       210 VAL217      0.0600 DICT
   3186 HG12      -11.2530   -7.4524    6.3553 H       210 VAL217      0.0600 DICT
   3187 HG13      -10.3948   -6.2645    5.3750 H       210 VAL217      0.0600 DICT
   3188 HG21      -12.5396   -6.1072    3.1828 H       210 VAL217      0.0600 DICT
   3189 HG22      -10.8551   -6.2784    2.6953 H       210 VAL217      0.0600 DICT
   3190 HG23      -12.0777   -7.4076    2.1102 H       210 VAL217      0.0600 DICT
   3191 N          -9.2757   -9.3741    6.0613 N.am    211 MET218     -0.5000 BACKBONE|DICT|DIRECT
   3192 CA         -8.9501  -10.2293    7.2036 C.3     211 MET218      0.1400 BACKBONE|DICT|DIRECT
   3193 C          -9.4168   -9.5730    8.5129 C.2     211 MET218      0.5000 BACKBONE|DICT|DIRECT
   3194 O          -8.9350   -8.4929    8.8469 O.2     211 MET218     -0.5000 BACKBONE|DICT|DIRECT
   3195 CB         -7.4291  -10.5089    7.2127 C.3     211 MET218     -0.1200 DICT
   3196 CG         -6.8574  -11.0313    5.8776 C.3     211 MET218      0.0475 DICT
   3197 SD         -7.6259  -12.5363    5.2125 S.3     211 MET218     -0.3350 DICT
   3198 CE         -6.7532  -13.7947    6.1736 C.3     211 MET218     -0.0125 DICT
   3199 H          -8.7039   -8.5506    5.9445 H       211 MET218      0.3000 DICT
   3200 HA         -9.4487  -11.1946    7.1102 H       211 MET218      0.0600 DICT
   3201 HB3        -7.2033  -11.2244    8.0010 H       211 MET218      0.0600 DICT
   3202 HB2        -6.8879   -9.5990    7.4764 H       211 MET218      0.0600 DICT
   3203 HG3        -5.7885  -11.2155    5.9874 H       211 MET218      0.0600 DICT
   3204 HG2        -6.9422  -10.2591    5.1123 H       211 MET218      0.0600 DICT
   3205 HE1        -7.1544  -14.7839    5.9515 H       211 MET218      0.0600 DICT
   3206 HE2        -5.6899  -13.7884    5.9346 H       211 MET218      0.0600 DICT
   3207 HE3        -6.8720  -13.6006    7.2366 H       211 MET218      0.0600 DICT
   3208 N         -10.3316  -10.2519    9.2234 N.am    212 LEU219     -0.5000 BACKBONE|DICT|DIRECT
   3209 CA        -10.8163   -9.9270   10.5723 C.3     212 LEU219      0.1400 BACKBONE|DICT|DIRECT
   3210 C         -10.3523  -11.0389   11.5297 C.2     212 LEU219      0.5000 BACKBONE|DICT|DIRECT
   3211 O         -10.1059  -12.1521   11.0767 O.2     212 LEU219     -0.5000 BACKBONE|DICT|DIRECT
   3212 CB        -12.3686   -9.8852   10.5678 C.3     212 LEU219     -0.1200 DICT
   3213 CG        -13.0035   -8.5443   10.1343 C.3     212 LEU219     -0.0600 DICT
   3214 CD1       -12.7342   -8.1868    8.6608 C.3     212 LEU219     -0.1800 DICT
   3215 CD2       -14.5142   -8.5201   10.4551 C.3     212 LEU219     -0.1800 DICT
   3216 H         -10.6623  -11.1378    8.8601 H       212 LEU219      0.3000 DICT
   3217 HA        -10.4115   -8.9766   10.9239 H       212 LEU219      0.0600 DICT
   3218 HB3       -12.7174  -10.0787   11.5834 H       212 LEU219      0.0600 DICT
   3219 HB2       -12.7692  -10.7054    9.9690 H       212 LEU219      0.0600 DICT
   3220 HG        -12.5486   -7.7628   10.7451 H       212 LEU219      0.0600 DICT
   3221 HD11      -13.5891   -7.7084    8.1832 H       212 LEU219      0.0600 DICT
   3222 HD12      -11.9022   -7.4861    8.5919 H       212 LEU219      0.0600 DICT
   3223 HD13      -12.4851   -9.0636    8.0630 H       212 LEU219      0.0600 DICT
   3224 HD21      -14.7723   -7.6159   11.0053 H       212 LEU219      0.0600 DICT
   3225 HD22      -15.1335   -8.5411    9.5578 H       212 LEU219      0.0600 DICT
   3226 HD23      -14.8239   -9.3671   11.0684 H       212 LEU219      0.0600 DICT
   3227 N         -10.2920  -10.7637   12.8438 N.am    213 SER220     -0.5000 BACKBONE|DICT|DIRECT
   3228 CA        -10.0414  -11.8019   13.8554 C.3     213 SER220      0.1400 BACKBONE|DICT|DIRECT
   3229 C         -11.2510  -12.7420   14.0540 C.2     213 SER220      0.5000 BACKBONE|DICT|DIRECT
   3230 O         -12.3658  -12.4126   13.6450 O.2     213 SER220     -0.5000 BACKBONE|DICT|DIRECT
   3231 CB         -9.5674  -11.1476   15.1707 C.3     213 SER220      0.1450 DICT
   3232 OG        -10.6122  -10.5382   15.9002 O.3     213 SER220     -0.6830 DICT
   3233 H         -10.5161   -9.8387   13.1847 H       213 SER220      0.3000 DICT
   3234 HA         -9.2137  -12.4128   13.4967 H       213 SER220      0.0600 DICT
   3235 HB3        -8.7852  -10.4172   14.9795 H       213 SER220      0.0600 DICT
   3236 HB2        -9.1179  -11.9054   15.8135 H       213 SER220      0.0600 DICT
   3237 HG        -10.2253  -10.0356   16.6222 H       213 SER220      0.4180 DICT
   3238 N         -11.0096  -13.8880   14.7151 N.am    214 ALA221     -0.5000 BACKBONE|DICT|DIRECT
   3239 CA        -12.0479  -14.8404   15.1286 C.3     214 ALA221      0.1400 BACKBONE|DICT|DIRECT
   3240 C         -13.0691  -14.2380   16.1112 C.2     214 ALA221      0.5000 BACKBONE|DICT|DIRECT
   3241 O         -14.2530  -14.5631   16.0247 O.2     214 ALA221     -0.5000 BACKBONE|DICT|DIRECT
   3242 CB        -11.3809  -16.0693   15.7602 C.3     214 ALA221     -0.1800 DICT
   3243 H         -10.0658  -14.1123   14.9956 H       214 ALA221      0.3000 DICT
   3244 HA        -12.5838  -15.1598   14.2325 H       214 ALA221      0.0600 DICT
   3245 HB1       -12.1171  -16.8333   16.0132 H       214 ALA221      0.0600 DICT
   3246 HB2       -10.6687  -16.5205   15.0736 H       214 ALA221      0.0600 DICT
   3247 HB3       -10.8393  -15.8116   16.6714 H       214 ALA221      0.0600 DICT
   3248 N         -12.5891  -13.3423   16.9935 N.am    215 LYS222     -0.5000 BACKBONE|DICT|DIRECT
   3249 CA        -13.3962  -12.5452   17.9150 C.3     215 LYS222      0.1400 BACKBONE|DICT|DIRECT
   3250 C         -14.3138  -11.5559   17.1751 C.2     215 LYS222      0.5000 BACKBONE|DICT|DIRECT
   3251 O         -15.4736  -11.4324   17.5584 O.2     215 LYS222     -0.5000 BACKBONE|DICT|DIRECT
   3252 CB        -12.4556  -11.8350   18.9144 C.3     215 LYS222     -0.1200 DICT
   3253 CG        -13.1591  -10.9601   19.9705 C.3     215 LYS222     -0.1200 DICT
   3254 CD        -12.1624  -10.2450   20.8933 C.3     215 LYS222     -0.1200 DICT
   3255 CE        -12.8630   -9.3431   21.9219 C.3     215 LYS222      0.1900 DICT
   3256 NZ        -11.8933   -8.5865   22.7336 N.4     215 LYS222     -0.3000 DICT
   3257 H         -11.6007  -13.1365   16.9842 H       215 LYS222      0.3000 DICT
   3258 HA        -14.0302  -13.2344   18.4762 H       215 LYS222      0.0600 DICT
   3259 HB3       -11.7493  -11.2146   18.3613 H       215 LYS222      0.0600 DICT
   3260 HB2       -11.8546  -12.5860   19.4293 H       215 LYS222      0.0600 DICT
   3261 HG3       -13.8336  -11.5788   20.5633 H       215 LYS222      0.0600 DICT
   3262 HG2       -13.7800  -10.2052   19.4873 H       215 LYS222      0.0600 DICT
   3263 HD3       -11.4779   -9.6513   20.2842 H       215 LYS222      0.0600 DICT
   3264 HD2       -11.5507  -10.9885   21.4071 H       215 LYS222      0.0600 DICT
   3265 HE3       -13.4912   -9.9407   22.5832 H       215 LYS222      0.0600 DICT
   3266 HE2       -13.5150   -8.6301   21.4155 H       215 LYS222      0.0600 DICT
   3267 HZ1       -11.3347   -8.0008   22.1279 H       215 LYS222      0.3300 DICT
   3268 HZ2       -12.3877   -8.0051   23.3951 H       215 LYS222      0.3300 DICT
   3269 HZ3       -11.2914   -9.2274   23.2306 H       215 LYS222      0.3300 DICT
   3270 N         -13.7847  -10.8929   16.1320 N.am    216 GLN223     -0.5000 BACKBONE|DICT|DIRECT
   3271 CA        -14.5010   -9.9368   15.2860 C.3     216 GLN223      0.1400 BACKBONE|DICT|DIRECT
   3272 C         -15.6276  -10.5512   14.4418 C.2     216 GLN223      0.5000 BACKBONE|DICT|DIRECT
   3273 O         -16.7065   -9.9633   14.3697 O.2     216 GLN223     -0.5000 BACKBONE|DICT|DIRECT
   3274 CB        -13.4949   -9.1854   14.3964 C.3     216 GLN223     -0.1200 DICT
   3275 CG        -12.7699   -8.0529   15.1393 C.3     216 GLN223     -0.1200 DICT
   3276 CD        -11.9035   -7.2209   14.1984 C.2     216 GLN223      0.5000 DICT
   3277 OE1       -11.2517   -7.7476   13.2982 O.2     216 GLN223     -0.5000 DICT
   3278 NE2       -11.8781   -5.9104   14.4296 N.am    216 GLN223     -0.7600 DICT
   3279 H         -12.8168  -11.0536   15.8861 H       216 GLN223      0.3000 DICT
   3280 HA        -14.9748   -9.2139   15.9531 H       216 GLN223      0.0600 DICT
   3281 HB3       -14.0038   -8.7661   13.5278 H       216 GLN223      0.0600 DICT
   3282 HB2       -12.7654   -9.8835   13.9891 H       216 GLN223      0.0600 DICT
   3283 HG3       -12.1473   -8.4451   15.9414 H       216 GLN223      0.0600 DICT
   3284 HG2       -13.4992   -7.3997   15.6187 H       216 GLN223      0.0600 DICT
   3285 HE22      -11.3202   -5.2910   13.8546 H       216 GLN223      0.3800 DICT
   3286 HE21      -12.3831   -5.5275   15.2217 H       216 GLN223      0.3800 DICT
   3287 N         -15.3659  -11.7260   13.8455 N.am    217 LEU224     -0.5000 BACKBONE|DICT|DIRECT
   3288 CA        -16.3444  -12.5056   13.0816 C.3     217 LEU224      0.1400 BACKBONE|DICT|DIRECT
   3289 C         -17.4654  -13.0624   13.9771 C.2     217 LEU224      0.5000 BACKBONE|DICT|DIRECT
   3290 O         -18.6238  -13.0466   13.5631 O.2     217 LEU224     -0.5000 BACKBONE|DICT|DIRECT
   3291 CB        -15.6175  -13.6397   12.3294 C.3     217 LEU224     -0.1200 DICT
   3292 CG        -14.7362  -13.1568   11.1543 C.3     217 LEU224     -0.0600 DICT
   3293 CD1       -13.7524  -14.2594   10.7121 C.3     217 LEU224     -0.1800 DICT
   3294 CD2       -15.5781  -12.6049    9.9796 C.3     217 LEU224     -0.1800 DICT
   3295 H         -14.4434  -12.1323   13.9320 H       217 LEU224      0.3000 DICT
   3296 HA        -16.8153  -11.8407   12.3552 H       217 LEU224      0.0600 DICT
   3297 HB3       -16.3403  -14.3619   11.9488 H       217 LEU224      0.0600 DICT
   3298 HB2       -15.0042  -14.1885   13.0471 H       217 LEU224      0.0600 DICT
   3299 HG        -14.1214  -12.3325   11.5173 H       217 LEU224      0.0600 DICT
   3300 HD11      -13.7882  -14.4662    9.6428 H       217 LEU224      0.0600 DICT
   3301 HD12      -12.7311  -13.9641   10.9497 H       217 LEU224      0.0600 DICT
   3302 HD13      -13.9373  -15.2055   11.2221 H       217 LEU224      0.0600 DICT
   3303 HD21      -15.3399  -13.0737    9.0250 H       217 LEU224      0.0600 DICT
   3304 HD22      -16.6476  -12.7496   10.1383 H       217 LEU224      0.0600 DICT
   3305 HD23      -15.4118  -11.5347    9.8558 H       217 LEU224      0.0600 DICT
   3306 N         -17.1111  -13.4787   15.2069 N.am    218 HIS225     -0.5000 BACKBONE|DICT|DIRECT
   3307 CA        -18.0640  -13.8875   16.2371 C.3     218 HIS225      0.1400 BACKBONE|DICT|DIRECT
   3308 C         -18.9090  -12.7137   16.7683 C.2     218 HIS225      0.5000 BACKBONE|DICT|DIRECT
   3309 O         -20.0953  -12.9139   17.0039 O.2     218 HIS225     -0.5000 BACKBONE|DICT|DIRECT
   3310 CB        -17.3260  -14.6157   17.3774 C.3     218 HIS225     -0.0050 DICT
   3311 CG        -18.2373  -15.1244   18.4700 C.2     218 HIS225      0.2150 DICT
   3312 ND1       -18.2522  -14.5592   19.7365 N.pl3   218 HIS225     -0.5400 DICT
   3313 CD2       -19.0873  -16.2150   18.5026 C.2     218 HIS225      0.2150 DICT
   3314 CE1       -19.1272  -15.2535   20.4602 C.2     218 HIS225      0.3850 DICT
   3315 NE2       -19.6552  -16.2582   19.7649 N.2     218 HIS225     -0.5400 DICT
   3316 H         -16.1347  -13.4804   15.4685 H       218 HIS225      0.3000 DICT
   3317 HA        -18.7511  -14.6025   15.7794 H       218 HIS225      0.0600 DICT
   3318 HB3       -16.5754  -13.9597   17.8205 H       218 HIS225      0.0600 DICT
   3319 HB2       -16.7812  -15.4698   16.9733 H       218 HIS225      0.0600 DICT
   3320 HD1       -17.7227  -13.7565   20.0453 H       218 HIS225      0.4600 DICT
   3321 HD2       -19.3492  -16.9418   17.7475 H       218 HIS225      0.1150 DICT
   3322 HE1       -19.3782  -15.0306   21.4874 H       218 HIS225      0.1150 DICT
   3323 N         -18.3110  -11.5198   16.9320 N.am    219 THR226     -0.5000 BACKBONE|DICT|DIRECT
   3324 CA        -19.0055  -10.3028   17.3742 C.3     219 THR226      0.1400 BACKBONE|DICT|DIRECT
   3325 C         -20.0404   -9.8158   16.3406 C.2     219 THR226      0.5000 BACKBONE|DICT|DIRECT
   3326 O         -21.1183   -9.3769   16.7374 O.2     219 THR226     -0.5000 BACKBONE|DICT|DIRECT
   3327 CB        -18.0113   -9.1447   17.6718 C.3     219 THR226      0.2050 DICT
   3328 OG1       -17.1854   -9.5187   18.7563 O.3     219 THR226     -0.6830 DICT
   3329 CG2       -18.6352   -7.7818   18.0269 C.3     219 THR226     -0.1800 DICT
   3330 H         -17.3250  -11.4243   16.7287 H       219 THR226      0.3000 DICT
   3331 HA        -19.5428  -10.5418   18.2944 H       219 THR226      0.0600 DICT
   3332 HB        -17.3569   -9.0013   16.8116 H       219 THR226      0.0600 DICT
   3333 HG1       -16.6175  -10.2413   18.4690 H       219 THR226      0.4180 DICT
   3334 HG21      -17.8698   -7.0784   18.3564 H       219 THR226      0.0600 DICT
   3335 HG22      -19.1290   -7.3251   17.1702 H       219 THR226      0.0600 DICT
   3336 HG23      -19.3675   -7.8740   18.8295 H       219 THR226      0.0600 DICT
   3337 N         -19.7232   -9.9606   15.0432 N.am    220 LEU227     -0.5000 BACKBONE|DICT|DIRECT
   3338 CA        -20.6283   -9.6766   13.9315 C.3     220 LEU227      0.1400 BACKBONE|DICT|DIRECT
   3339 C         -21.8864  -10.5701   13.9377 C.2     220 LEU227      0.5000 BACKBONE|DICT|DIRECT
   3340 O         -22.9823  -10.0523   13.7216 O.2     220 LEU227     -0.5000 BACKBONE|DICT|DIRECT
   3341 CB        -19.8259   -9.7593   12.6106 C.3     220 LEU227     -0.1200 DICT
   3342 CG        -20.6237   -9.4970   11.3151 C.3     220 LEU227     -0.0600 DICT
   3343 CD1       -21.3446   -8.1350   11.3282 C.3     220 LEU227     -0.1800 DICT
   3344 CD2       -19.7139   -9.6420   10.0824 C.3     220 LEU227     -0.1800 DICT
   3345 H         -18.8140  -10.3252   14.7916 H       220 LEU227      0.3000 DICT
   3346 HA        -20.9650   -8.6479   14.0554 H       220 LEU227      0.0600 DICT
   3347 HB3       -19.3699  -10.7465   12.5335 H       220 LEU227      0.0600 DICT
   3348 HB2       -18.9921   -9.0591   12.6636 H       220 LEU227      0.0600 DICT
   3349 HG        -21.3868  -10.2676   11.2220 H       220 LEU227      0.0600 DICT
   3350 HD11      -21.3966   -7.6945   10.3345 H       220 LEU227      0.0600 DICT
   3351 HD12      -22.3723   -8.2429   11.6761 H       220 LEU227      0.0600 DICT
   3352 HD13      -20.8493   -7.4162   11.9810 H       220 LEU227      0.0600 DICT
   3353 HD21      -20.1978   -9.2807    9.1745 H       220 LEU227      0.0600 DICT
   3354 HD22      -18.7822   -9.0888   10.2051 H       220 LEU227      0.0600 DICT
   3355 HD23      -19.4555  -10.6883    9.9151 H       220 LEU227      0.0600 DICT
   3356 N         -21.7055  -11.8751   14.2064 N.am    221 SER228     -0.5000 BACKBONE|DICT|DIRECT
   3357 CA        -22.7640  -12.8818   14.1342 C.3     221 SER228      0.1400 BACKBONE|DICT|DIRECT
   3358 C         -23.5391  -13.1319   15.4416 C.2     221 SER228      0.5000 BACKBONE|DICT|DIRECT
   3359 O         -24.6626  -13.6232   15.3542 O.2     221 SER228     -0.5000 BACKBONE|DICT|DIRECT
   3360 CB        -22.1797  -14.1657   13.5084 C.3     221 SER228      0.1450 DICT
   3361 OG        -21.2943  -14.8516   14.3708 O.3     221 SER228     -0.6830 DICT
   3362 H         -20.7746  -12.2296   14.3786 H       221 SER228      0.3000 DICT
   3363 HA        -23.5156  -12.5203   13.4408 H       221 SER228      0.0600 DICT
   3364 HB3       -21.6585  -13.9352   12.5778 H       221 SER228      0.0600 DICT
   3365 HB2       -22.9880  -14.8473   13.2436 H       221 SER228      0.0600 DICT
   3366 HG        -20.6899  -15.3597   13.8109 H       221 SER228      0.4180 DICT
   3367 N         -22.9665  -12.8026   16.6116 N.am    222 ASP229     -0.5000 BACKBONE|DICT|DIRECT
   3368 CA        -23.5224  -13.1701   17.9218 C.3     222 ASP229      0.1400 BACKBONE|DICT|DIRECT
   3369 C         -24.1572  -11.9774   18.6739 C.2     222 ASP229      0.5000 BACKBONE|DICT|DIRECT
   3370 O         -24.7589  -12.2086   19.7225 O.2     222 ASP229     -0.5000 BACKBONE|DICT|DIRECT
   3371 CB        -22.4322  -13.8458   18.8003 C.3     222 ASP229     -0.2200 DICT
   3372 CG        -22.9325  -14.6921   19.9858 C.2     222 ASP229      0.7000 DICT
   3373 OD1       -23.8791  -15.4860   19.7906 O.co2   222 ASP229     -0.8000 DICT
   3374 OD2       -22.2795  -14.6198   21.0501 O.co2   222 ASP229     -0.8000 DICT
   3375 H         -22.0293  -12.4221   16.6143 H       222 ASP229      0.3000 DICT
   3376 HA        -24.3315  -13.8866   17.7728 H       222 ASP229      0.0600 DICT
   3377 HB3       -21.7326  -13.0856   19.1542 H       222 ASP229      0.0600 DICT
   3378 HB2       -21.8307  -14.5082   18.1765 H       222 ASP229      0.0600 DICT
   3379 N         -24.0244  -10.7343   18.1778 N.am    223 THR230     -0.5000 BACKBONE|DICT|DIRECT
   3380 CA        -24.4828   -9.5510   18.9210 C.3     223 THR230      0.1400 BACKBONE|DICT|DIRECT
   3381 C         -25.8576   -9.0154   18.4661 C.2     223 THR230      0.5000 BACKBONE|DICT|DIRECT
   3382 O         -26.5983   -8.5193   19.3158 O.2     223 THR230     -0.5000 BACKBONE|DICT|DIRECT
   3383 CB        -23.4482   -8.3977   18.8636 C.3     223 THR230      0.2050 DICT
   3384 OG1       -22.1979   -8.8715   19.3243 O.3     223 THR230     -0.6830 DICT
   3385 CG2       -23.7912   -7.1795   19.7325 C.3     223 THR230     -0.1800 DICT
   3386 H         -23.5316  -10.5783   17.3101 H       223 THR230      0.3000 DICT
   3387 HA        -24.5910   -9.7989   19.9792 H       223 THR230      0.0600 DICT
   3388 HB        -23.3162   -8.0702   17.8311 H       223 THR230      0.0600 DICT
   3389 HG1       -21.8348   -9.4549   18.6516 H       223 THR230      0.4180 DICT
   3390 HG21      -22.9527   -6.4849   19.7609 H       223 THR230      0.0600 DICT
   3391 HG22      -24.6555   -6.6387   19.3495 H       223 THR230      0.0600 DICT
   3392 HG23      -24.0083   -7.4715   20.7605 H       223 THR230      0.0600 DICT
   3393 N         -26.1853   -9.1174   17.1655 N.am    224 LEU231     -0.5000 BACKBONE|DICT|DIRECT
   3394 CA        -27.3981   -8.5192   16.5959 C.3     224 LEU231      0.1400 BACKBONE|DICT|DIRECT
   3395 C         -28.5985   -9.4808   16.5852 C.2     224 LEU231      0.5000 BACKBONE|DICT|DIRECT
   3396 O         -28.4289  -10.6962   16.4763 O.2     224 LEU231     -0.5000 BACKBONE|DICT|DIRECT
   3397 CB        -27.1039   -8.0099   15.1686 C.3     224 LEU231     -0.1200 DICT
   3398 CG        -26.0631   -6.8711   15.0748 C.3     224 LEU231     -0.0600 DICT
   3399 CD1       -25.8739   -6.4486   13.6068 C.3     224 LEU231     -0.1800 DICT
   3400 CD2       -26.4154   -5.6635   15.9659 C.3     224 LEU231     -0.1800 DICT
   3401 H         -25.5597   -9.5726   16.5171 H       224 LEU231      0.3000 DICT
   3402 HA        -27.6921   -7.6683   17.2110 H       224 LEU231      0.0600 DICT
   3403 HB3       -28.0343   -7.6496   14.7264 H       224 LEU231      0.0600 DICT
   3404 HB2       -26.7789   -8.8463   14.5473 H       224 LEU231      0.0600 DICT
   3405 HG        -25.1046   -7.2628   15.4186 H       224 LEU231      0.0600 DICT
   3406 HD11      -24.8239   -6.4857   13.3146 H       224 LEU231      0.0600 DICT
   3407 HD12      -26.4254   -7.0985   12.9306 H       224 LEU231      0.0600 DICT
   3408 HD13      -26.2425   -5.4411   13.4193 H       224 LEU231      0.0600 DICT
   3409 HD21      -26.2232   -4.7088   15.4797 H       224 LEU231      0.0600 DICT
   3410 HD22      -27.4682   -5.6598   16.2427 H       224 LEU231      0.0600 DICT
   3411 HD23      -25.8299   -5.6786   16.8850 H       224 LEU231      0.0600 DICT
   3412 N         -29.7952   -8.8770   16.6763 N.am    225 TRP232     -0.5000 BACKBONE|DICT|DIRECT
   3413 CA        -31.1096   -9.5197   16.6829 C.3     225 TRP232      0.1400 BACKBONE|DICT|DIRECT
   3414 C         -32.0063   -8.8492   15.6287 C.2     225 TRP232      0.5000 BACKBONE|DICT|DIRECT
   3415 O         -31.9230   -7.6344   15.4373 O.2     225 TRP232     -0.5000 BACKBONE|DICT|DIRECT
   3416 CB        -31.7238   -9.4401   18.0987 C.3     225 TRP232     -0.1200 DICT
   3417 CG        -30.9438  -10.1268   19.1873 C.ar    225 TRP232      0.0750 DICT
   3418 CD1       -29.8422   -9.6293   19.7965 C.ar    225 TRP232     -0.1150 DICT
   3419 CD2       -31.1354  -11.4618   19.7526 C.ar    225 TRP232     -0.0550 DICT
   3420 NE1       -29.3286  -10.5615   20.6718 N.pl3   225 TRP232     -0.5700 DICT
   3421 CE2       -30.0861  -11.7129   20.6897 C.ar    225 TRP232      0.1300 DICT
   3422 CE3       -32.0875  -12.4928   19.5727 C.ar    225 TRP232     -0.1150 DICT
   3423 CZ2       -29.9806  -12.9224   21.3984 C.ar    225 TRP232     -0.1150 DICT
   3424 CZ3       -31.9916  -13.7109   20.2764 C.ar    225 TRP232     -0.1150 DICT
   3425 CH2       -30.9400  -13.9285   21.1867 C.ar    225 TRP232     -0.1150 DICT
   3426 H         -29.8215   -7.8724   16.7906 H       225 TRP232      0.3000 DICT
   3427 HA        -31.0068  -10.5690   16.4155 H       225 TRP232      0.0600 DICT
   3428 HB3       -32.7224   -9.8795   18.0841 H       225 TRP232      0.0600 DICT
   3429 HB2       -31.8626   -8.3974   18.3885 H       225 TRP232      0.0600 DICT
   3430 HD1       -29.4177   -8.6576   19.5932 H       225 TRP232      0.1150 DICT
   3431 HE1       -28.4948  -10.3916   21.2158 H       225 TRP232      0.4200 DICT
   3432 HE3       -32.9074  -12.3392   18.8890 H       225 TRP232      0.1150 DICT
   3433 HZ2       -29.1716  -13.0777   22.0964 H       225 TRP232      0.1150 DICT
   3434 HZ3       -32.7260  -14.4855   20.1167 H       225 TRP232      0.1150 DICT
   3435 HH2       -30.8708  -14.8640   21.7216 H       225 TRP232      0.1150 DICT
   3436 N         -32.8222   -9.6715   14.9497 N.am    226 GLY233     -0.5000 BACKBONE|DICT|DIRECT
   3437 CA        -33.6578   -9.2772   13.8143 C.3     226 GLY233      0.0800 BACKBONE|DICT|DIRECT
   3438 C         -35.1405   -9.5724   14.1172 C.2     226 GLY233      0.5000 BACKBONE|DICT|DIRECT
   3439 O         -35.5213   -9.5492   15.2881 O.2     226 GLY233     -0.5000 BACKBONE|DICT|DIRECT
   3440 H         -32.8687  -10.6454   15.2194 H       226 GLY233      0.3000 DICT
   3441 HA3       -33.3048   -9.8448   12.9542 H       226 GLY233      0.0600 DICT
   3442 HA2       -33.5531   -8.2197   13.5695 H       226 GLY233      0.0600 DICT
   3443 N         -35.9788   -9.8123   13.0739 N.am    227 PRO234     -0.1400 BACKBONE|DICT|DIRECT
   3444 CA        -37.4282  -10.1041   13.1587 C.3     227 PRO234      0.0100 BACKBONE|DICT|DIRECT
   3445 C         -37.8804  -11.0760   14.2602 C.2     227 PRO234      0.5000 BACKBONE|DICT|DIRECT
   3446 O         -37.4490  -12.2293   14.2803 O.2     227 PRO234     -0.5000 BACKBONE|DICT|DIRECT
   3447 CB        -37.7671  -10.6310   11.7561 C.3     227 PRO234     -0.1200 DICT
   3448 CG        -36.8536   -9.8336   10.8480 C.3     227 PRO234     -0.1200 DICT
   3449 CD        -35.5748   -9.7144   11.6689 C.3     227 PRO234     -0.0500 DICT
   3450 HA        -37.9379   -9.1503   13.2921 H       227 PRO234      0.0600 DICT
   3451 HB3       -38.8189  -10.5031   11.4990 H       227 PRO234      0.0600 DICT
   3452 HB2       -37.5292  -11.6927   11.6683 H       227 PRO234      0.0600 DICT
   3453 HG3       -37.2791   -8.8411   10.6924 H       227 PRO234      0.0600 DICT
   3454 HG2       -36.7009  -10.2905    9.8699 H       227 PRO234      0.0600 DICT
   3455 HD2       -34.8897  -10.5278   11.4263 H       227 PRO234      0.0600 DICT
   3456 HD3       -35.0902   -8.7620   11.4643 H       227 PRO234      0.0600 DICT
   3457 N         -38.7423  -10.5691   15.1567 N.am    228 GLY235     -0.5000 BACKBONE|DICT|DIRECT
   3458 CA        -39.2604  -11.3013   16.3099 C.3     228 GLY235      0.0800 BACKBONE|DICT|DIRECT
   3459 C         -38.1745  -11.4183   17.3874 C.2     228 GLY235      0.5000 BACKBONE|DICT|DIRECT
   3460 O         -37.3934  -10.4908   17.5985 O.2     228 GLY235     -0.5000 BACKBONE|DICT|DIRECT
   3461 H         -39.0117   -9.5984   15.0768 H       228 GLY235      0.3000 DICT
   3462 HA3       -39.6164  -12.2868   16.0042 H       228 GLY235      0.0600 DICT
   3463 HA2       -40.1130  -10.7598   16.7202 H       228 GLY235      0.0600 DICT
   3464 N         -38.1492  -12.5700   18.0751 N.am    229 ASP236     -0.5000 BACKBONE|DICT|DIRECT
   3465 CA        -37.1427  -12.9224   19.0800 C.3     229 ASP236      0.1400 BACKBONE|DICT|DIRECT
   3466 C         -35.9293  -13.6711   18.4853 C.2     229 ASP236      0.5000 BACKBONE|DICT|DIRECT
   3467 O         -35.1454  -14.2271   19.2534 O.2     229 ASP236     -0.5000 BACKBONE|DICT|DIRECT
   3468 CB        -37.8309  -13.7452   20.1828 C.3     229 ASP236     -0.1800 DICT
   3469 H         -38.8316  -13.2847   17.8684 H       229 ASP236      0.3000 DICT
   3470 HA        -36.7556  -12.0133   19.5439 H       229 ASP236      0.0600 DICT
   3471 HB1       -37.1445  -13.9761   20.9982 H       229 ASP236      0.0600 DICT
   3472 HB2       -38.6667  -13.1941   20.6152 H       229 ASP236      0.0600 DICT
   3473 HB3       -38.2187  -14.6886   19.7965 H       229 ASP236      0.0600 DICT
   3474 N         -35.7923  -13.6922   17.1466 N.am    230 SER237     -0.5000 BACKBONE|DICT|DIRECT
   3475 CA        -34.7177  -14.3810   16.4314 C.3     230 SER237      0.1400 BACKBONE|DICT|DIRECT
   3476 C         -33.4368  -13.5325   16.3705 C.2     230 SER237      0.5000 BACKBONE|DICT|DIRECT
   3477 O         -33.5109  -12.3089   16.2479 O.2     230 SER237     -0.5000 BACKBONE|DICT|DIRECT
   3478 CB        -35.2176  -14.7305   15.0136 C.3     230 SER237      0.1450 DICT
   3479 OG        -34.2815  -15.5128   14.2955 O.3     230 SER237     -0.6830 DICT
   3480 H         -36.4579  -13.1926   16.5735 H       230 SER237      0.3000 DICT
   3481 HA        -34.4971  -15.3148   16.9532 H       230 SER237      0.0600 DICT
   3482 HB3       -35.4114  -13.8239   14.4402 H       230 SER237      0.0600 DICT
   3483 HB2       -36.1563  -15.2830   15.0654 H       230 SER237      0.0600 DICT
   3484 HG        -33.5445  -14.9528   14.0340 H       230 SER237      0.4180 DICT
   3485 N         -32.2841  -14.2217   16.3978 N.am    231 ARG238     -0.5000 BACKBONE|DICT|DIRECT
   3486 CA        -30.9671  -13.6540   16.1078 C.3     231 ARG238      0.1400 BACKBONE|DICT|DIRECT
   3487 C         -30.8600  -13.2270   14.6370 C.2     231 ARG238      0.5000 BACKBONE|DICT|DIRECT
   3488 O         -31.4139  -13.9044   13.7680 O.2     231 ARG238     -0.5000 BACKBONE|DICT|DIRECT
   3489 CB        -29.8778  -14.7017   16.4042 C.3     231 ARG238     -0.1200 DICT
   3490 CG        -29.7558  -15.0629   17.8891 C.3     231 ARG238     -0.0500 DICT
   3491 CD        -28.6240  -16.0731   18.1383 C.3     231 ARG238      0.1900 DICT
   3492 NE        -28.2485  -16.1587   19.5595 N.pl3   231 ARG238     -0.7000 DICT
   3493 CZ        -27.4732  -15.2765   20.2201 C.cat   231 ARG238      0.6399 DICT
   3494 NH1       -27.0152  -14.1635   19.6297 N.pl3   231 ARG238     -0.8000 DICT
   3495 NH2       -27.1436  -15.5130   21.4956 N.pl3   231 ARG238     -0.8000 DICT
   3496 H         -32.3165  -15.2261   16.4951 H       231 ARG238      0.3000 DICT
   3497 HA        -30.8083  -12.7868   16.7498 H       231 ARG238      0.0600 DICT
   3498 HB3       -28.9137  -14.3063   16.0799 H       231 ARG238      0.0600 DICT
   3499 HB2       -30.0463  -15.6041   15.8138 H       231 ARG238      0.0600 DICT
   3500 HG3       -30.6952  -15.5372   18.1756 H       231 ARG238      0.0600 DICT
   3501 HG2       -29.6629  -14.1738   18.5134 H       231 ARG238      0.0600 DICT
   3502 HD3       -27.7677  -15.9256   17.4805 H       231 ARG238      0.0600 DICT
   3503 HD2       -29.0088  -17.0674   17.9093 H       231 ARG238      0.0600 DICT
   3504 HE        -28.6077  -16.9569   20.0628 H       231 ARG238      0.4400 DICT
   3505 HH12      -26.3664  -13.5477   20.1039 H       231 ARG238      0.4600 DICT
   3506 HH11      -27.2630  -13.9657   18.6718 H       231 ARG238      0.4600 DICT
   3507 HH22      -26.5238  -14.8811   21.9822 H       231 ARG238      0.4600 DICT
   3508 HH21      -27.4620  -16.3487   21.9626 H       231 ARG238      0.4600 DICT
   3509 N         -30.0994  -12.1486   14.3884 N.am    232 LEU239     -0.5000 BACKBONE|DICT|DIRECT
   3510 CA        -29.7262  -11.7275   13.0434 C.3     232 LEU239      0.1400 BACKBONE|DICT|DIRECT
   3511 C         -28.4556  -12.4845   12.6366 C.2     232 LEU239      0.5000 BACKBONE|DICT|DIRECT
   3512 O         -27.3465  -12.0602   12.9588 O.2     232 LEU239     -0.5000 BACKBONE|DICT|DIRECT
   3513 CB        -29.5868  -10.1920   12.9800 C.3     232 LEU239     -0.1200 DICT
   3514 CG        -29.3517   -9.6322   11.5607 C.3     232 LEU239     -0.0600 DICT
   3515 CD1       -30.4128  -10.1191   10.5594 C.3     232 LEU239     -0.1800 DICT
   3516 CD2       -29.2463   -8.0953   11.5897 C.3     232 LEU239     -0.1800 DICT
   3517 H         -29.6476  -11.6590   15.1501 H       232 LEU239      0.3000 DICT
   3518 HA        -30.5296  -12.0152   12.3637 H       232 LEU239      0.0600 DICT
   3519 HB3       -28.7829   -9.8679   13.6398 H       232 LEU239      0.0600 DICT
   3520 HB2       -30.4970   -9.7424   13.3725 H       232 LEU239      0.0600 DICT
   3521 HG        -28.3959  -10.0098   11.2019 H       232 LEU239      0.0600 DICT
   3522 HD11      -30.5750   -9.4036    9.7607 H       232 LEU239      0.0600 DICT
   3523 HD12      -30.1036  -11.0525   10.0907 H       232 LEU239      0.0600 DICT
   3524 HD13      -31.3746  -10.2968   11.0416 H       232 LEU239      0.0600 DICT
   3525 HD21      -30.1232   -7.6135   11.1596 H       232 LEU239      0.0600 DICT
   3526 HD22      -29.1422   -7.7123   12.6042 H       232 LEU239      0.0600 DICT
   3527 HD23      -28.3809   -7.7522   11.0257 H       232 LEU239      0.0600 DICT
   3528 N         -28.6848  -13.6291   11.9835 N.am    233 GLN240     -0.5000 BACKBONE|DICT|DIRECT
   3529 CA        -27.6939  -14.5861   11.5080 C.3     233 GLN240      0.1400 BACKBONE|DICT|DIRECT
   3530 C         -28.1540  -15.1368   10.1573 C.2     233 GLN240      0.5000 BACKBONE|DICT|DIRECT
   3531 O         -29.3594  -15.1807    9.9002 O.2     233 GLN240     -0.5000 BACKBONE|DICT|DIRECT
   3532 CB        -27.5622  -15.7412   12.5230 C.3     233 GLN240     -0.1200 DICT
   3533 CG        -26.7456  -15.3796   13.7734 C.3     233 GLN240     -0.1200 DICT
   3534 CD        -26.6083  -16.5429   14.7591 C.2     233 GLN240      0.5000 DICT
   3535 OE1       -27.4324  -17.4546   14.7918 O.2     233 GLN240     -0.5000 DICT
   3536 NE2       -25.5727  -16.4969   15.5984 N.am    233 GLN240     -0.7600 DICT
   3537 H         -29.6414  -13.8884   11.7849 H       233 GLN240      0.3000 DICT
   3538 HA        -26.7295  -14.0935   11.3678 H       233 GLN240      0.0600 DICT
   3539 HB3       -27.0766  -16.5917   12.0438 H       233 GLN240      0.0600 DICT
   3540 HB2       -28.5570  -16.0885   12.8092 H       233 GLN240      0.0600 DICT
   3541 HG3       -27.2010  -14.5424   14.3014 H       233 GLN240      0.0600 DICT
   3542 HG2       -25.7516  -15.0580   13.4610 H       233 GLN240      0.0600 DICT
   3543 HE22      -25.4345  -17.2279   16.2804 H       233 GLN240      0.3800 DICT
   3544 HE21      -24.9337  -15.7128   15.5699 H       233 GLN240      0.3800 DICT
   3545 N         -27.1831  -15.5853    9.3411 N.am    234 LEU241     -0.5000 BACKBONE|DICT|DIRECT
   3546 CA        -27.3901  -16.2297    8.0353 C.3     234 LEU241      0.1400 BACKBONE|DICT|DIRECT
   3547 C         -28.1590  -15.3077    7.0609 C.2     234 LEU241      0.5000 BACKBONE|DICT|DIRECT
   3548 O         -29.0520  -15.7637    6.3474 O.2     234 LEU241     -0.5000 BACKBONE|DICT|DIRECT
   3549 CB        -28.0661  -17.6184    8.2120 C.3     234 LEU241     -0.1200 DICT
   3550 CG        -27.3688  -18.5958    9.1943 C.3     234 LEU241     -0.0600 DICT
   3551 CD1       -28.3189  -19.7299    9.6048 C.3     234 LEU241     -0.1800 DICT
   3552 CD2       -26.0269  -19.1506    8.6770 C.3     234 LEU241     -0.1800 DICT
   3553 H         -26.2201  -15.5109    9.6424 H       234 LEU241      0.3000 DICT
   3554 HA        -26.4066  -16.3802    7.5946 H       234 LEU241      0.0600 DICT
   3555 HB3       -28.1619  -18.1087    7.2418 H       234 LEU241      0.0600 DICT
   3556 HB2       -29.0902  -17.4568    8.5505 H       234 LEU241      0.0600 DICT
   3557 HG        -27.1556  -18.0516   10.1136 H       234 LEU241      0.0600 DICT
   3558 HD11      -27.9453  -20.2421   10.4915 H       234 LEU241      0.0600 DICT
   3559 HD12      -29.3142  -19.3547    9.8441 H       234 LEU241      0.0600 DICT
   3560 HD13      -28.4288  -20.4651    8.8082 H       234 LEU241      0.0600 DICT
   3561 HD21      -25.2486  -19.0477    9.4322 H       234 LEU241      0.0600 DICT
   3562 HD22      -26.0904  -20.2102    8.4300 H       234 LEU241      0.0600 DICT
   3563 HD23      -25.6789  -18.6346    7.7860 H       234 LEU241      0.0600 DICT
   3564 N         -27.8156  -14.0086    7.0946 N.am    235 ASN242     -0.5000 BACKBONE|DICT|DIRECT
   3565 CA        -28.5168  -12.9162    6.4173 C.3     235 ASN242      0.1400 BACKBONE|DICT|DIRECT
   3566 C         -28.0056  -12.7005    4.9808 C.2     235 ASN242      0.5000 BACKBONE|DICT|DIRECT
   3567 O         -27.6758  -11.5771    4.6049 O.2     235 ASN242     -0.5000 BACKBONE|DICT|DIRECT
   3568 CB        -28.5009  -11.6415    7.3068 C.3     235 ASN242     -0.1200 DICT
   3569 CG        -27.1227  -11.0284    7.6071 C.2     235 ASN242      0.5000 DICT
   3570 OD1       -26.1617  -11.7360    7.8898 O.2     235 ASN242     -0.5000 DICT
   3571 ND2       -27.0238   -9.6998    7.5633 N.am    235 ASN242     -0.7600 DICT
   3572 H         -27.0427  -13.7254    7.6831 H       235 ASN242      0.3000 DICT
   3573 HA        -29.5656  -13.2008    6.3146 H       235 ASN242      0.0600 DICT
   3574 HB3       -28.9622  -11.8788    8.2648 H       235 ASN242      0.0600 DICT
   3575 HB2       -29.1384  -10.8841    6.8508 H       235 ASN242      0.0600 DICT
   3576 HD22      -26.1399   -9.2518    7.7584 H       235 ASN242      0.3800 DICT
   3577 HD21      -27.8364   -9.1363    7.3469 H       235 ASN242      0.3800 DICT
   3578 N         -27.9801  -13.7898    4.2023 N.am    236 PHE243     -0.5000 BACKBONE|DICT|DIRECT
   3579 CA        -27.6020  -13.8232    2.7944 C.3     236 PHE243      0.1400 BACKBONE|DICT|DIRECT
   3580 C         -28.7273  -14.4932    1.9948 C.2     236 PHE243      0.5000 BACKBONE|DICT|DIRECT
   3581 O         -29.4396  -15.3471    2.5214 O.2     236 PHE243     -0.5000 BACKBONE|DICT|DIRECT
   3582 CB        -26.2514  -14.5656    2.6494 C.3     236 PHE243     -0.0050 DICT
   3583 CG        -26.2363  -16.0440    3.0136 C.ar    236 PHE243     -0.1150 DICT
   3584 CD1       -26.1013  -16.4410    4.3593 C.ar    236 PHE243     -0.1150 DICT
   3585 CD2       -26.5259  -17.0244    2.0414 C.ar    236 PHE243     -0.1150 DICT
   3586 CE1       -26.2076  -17.7820    4.7012 C.ar    236 PHE243     -0.1150 DICT
   3587 CE2       -26.6331  -18.3595    2.4039 C.ar    236 PHE243     -0.1150 DICT
   3588 CZ        -26.4693  -18.7377    3.7292 C.ar    236 PHE243     -0.1150 DICT
   3589 H         -28.3017  -14.6720    4.5805 H       236 PHE243      0.3000 DICT
   3590 HA        -27.4807  -12.8059    2.4183 H       236 PHE243      0.0600 DICT
   3591 HB3       -25.4966  -14.0524    3.2452 H       236 PHE243      0.0600 DICT
   3592 HB2       -25.9173  -14.4787    1.6169 H       236 PHE243      0.0600 DICT
   3593 HD1       -25.9137  -15.7031    5.1258 H       236 PHE243      0.1150 DICT
   3594 HD2       -26.6708  -16.7395    1.0121 H       236 PHE243      0.1150 DICT
   3595 HE1       -26.0958  -18.0826    5.7288 H       236 PHE243      0.1150 DICT
   3596 HE2       -26.8534  -19.1038    1.6536 H       236 PHE243      0.1150 DICT
   3597 HZ        -26.5603  -19.7773    4.0069 H       236 PHE243      0.1150 DICT
   3598 N         -28.8495  -14.0956    0.7219 N.am    237 ARG244     -0.5000 BACKBONE|DICT|DIRECT
   3599 CA        -29.7377  -14.7159   -0.2550 C.3     237 ARG244      0.1400 BACKBONE|DICT|DIRECT
   3600 C         -29.0696  -15.9743   -0.8307 C.2     237 ARG244      0.5000 BACKBONE|DICT|DIRECT
   3601 O         -27.8575  -15.9658   -1.0596 O.2     237 ARG244     -0.5000 BACKBONE|DICT|DIRECT
   3602 CB        -30.0208  -13.6891   -1.3731 C.3     237 ARG244     -0.1200 DICT
   3603 CG        -31.1314  -14.0974   -2.3600 C.3     237 ARG244     -0.0500 DICT
   3604 CD        -31.1030  -13.2886   -3.6630 C.3     237 ARG244      0.1900 DICT
   3605 NE        -32.3552  -13.4245   -4.4188 N.pl3   237 ARG244     -0.7000 DICT
   3606 CZ        -32.8295  -12.6108   -5.3766 C.cat   237 ARG244      0.6399 DICT
   3607 NH1       -32.1731  -11.5129   -5.7781 N.pl3   237 ARG244     -0.8000 DICT
   3608 NH2       -33.9971  -12.9143   -5.9493 N.pl3   237 ARG244     -0.8000 DICT
   3609 H         -28.2261  -13.3812    0.3615 H       237 ARG244      0.3000 DICT
   3610 HA        -30.6785  -14.9826    0.2319 H       237 ARG244      0.0600 DICT
   3611 HB3       -29.0982  -13.4808   -1.9137 H       237 ARG244      0.0600 DICT
   3612 HB2       -30.3139  -12.7407   -0.9205 H       237 ARG244      0.0600 DICT
   3613 HG3       -32.1122  -14.1016   -1.8851 H       237 ARG244      0.0600 DICT
   3614 HG2       -30.9505  -15.1287   -2.6541 H       237 ARG244      0.0600 DICT
   3615 HD3       -30.3803  -13.7665   -4.3229 H       237 ARG244      0.0600 DICT
   3616 HD2       -30.7541  -12.2689   -3.5287 H       237 ARG244      0.0600 DICT
   3617 HE        -32.9056  -14.2485   -4.1873 H       237 ARG244      0.4400 DICT
   3618 HH12      -32.5502  -10.9358   -6.5192 H       237 ARG244      0.4600 DICT
   3619 HH11      -31.2647  -11.3010   -5.3901 H       237 ARG244      0.4600 DICT
   3620 HH22      -34.3632  -12.3517   -6.7048 H       237 ARG244      0.4600 DICT
   3621 HH21      -34.5023  -13.7522   -5.6721 H       237 ARG244      0.4600 DICT
   3622 N         -29.8901  -16.9939   -1.1328 N.am    238 ALA245     -0.5000 BACKBONE|DICT|DIRECT
   3623 CA        -29.5070  -18.1816   -1.8975 C.3     238 ALA245      0.1400 BACKBONE|DICT|DIRECT
   3624 C         -28.9164  -17.8290   -3.2764 C.2     238 ALA245      0.5000 BACKBONE|DICT|DIRECT
   3625 O         -29.3369  -16.8490   -3.8946 O.2     238 ALA245     -0.5000 BACKBONE|DICT|DIRECT
   3626 CB        -30.7414  -19.0815   -2.0577 C.3     238 ALA245     -0.1800 DICT
   3627 H         -30.8725  -16.9208   -0.9020 H       238 ALA245      0.3000 DICT
   3628 HA        -28.7537  -18.7156   -1.3154 H       238 ALA245      0.0600 DICT
   3629 HB1       -30.4869  -20.0153   -2.5600 H       238 ALA245      0.0600 DICT
   3630 HB2       -31.1676  -19.3382   -1.0869 H       238 ALA245      0.0600 DICT
   3631 HB3       -31.5210  -18.5923   -2.6434 H       238 ALA245      0.0600 DICT
   3632 N         -27.9353  -18.6320   -3.7138 N.am    239 THR246     -0.5000 BACKBONE|DICT|DIRECT
   3633 CA        -27.1663  -18.4178   -4.9399 C.3     239 THR246      0.1400 BACKBONE|DICT|DIRECT
   3634 C         -28.0399  -18.4915   -6.2107 C.2     239 THR246      0.5000 BACKBONE|DICT|DIRECT
   3635 O         -28.7626  -19.4689   -6.4062 O.2     239 THR246     -0.5000 BACKBONE|DICT|DIRECT
   3636 CB        -26.0241  -19.4582   -5.0590 C.3     239 THR246      0.2050 DICT
   3637 OG1       -25.1919  -19.3775   -3.9150 O.3     239 THR246     -0.6830 DICT
   3638 CG2       -25.1264  -19.3110   -6.2975 C.3     239 THR246     -0.1800 DICT
   3639 H         -27.6444  -19.4152   -3.1476 H       239 THR246      0.3000 DICT
   3640 HA        -26.7208  -17.4225   -4.8730 H       239 THR246      0.0600 DICT
   3641 HB        -26.4541  -20.4612   -5.0649 H       239 THR246      0.0600 DICT
   3642 HG1       -24.3566  -19.8070   -4.1186 H       239 THR246      0.4180 DICT
   3643 HG21      -24.3204  -20.0412   -6.2614 H       239 THR246      0.0600 DICT
   3644 HG22      -25.6683  -19.4804   -7.2282 H       239 THR246      0.0600 DICT
   3645 HG23      -24.6812  -18.3168   -6.3436 H       239 THR246      0.0600 DICT
   3646 N         -27.9464  -17.4368   -7.0324 N.am    240 GLN247     -0.5000 BACKBONE|DICT|DIRECT
   3647 CA        -28.7192  -17.2262   -8.2531 C.3     240 GLN247      0.1400 BACKBONE|DICT|DIRECT
   3648 C         -27.8851  -17.6787   -9.4698 C.2     240 GLN247      0.5000 BACKBONE|DICT|DIRECT
   3649 O         -26.7083  -17.3206   -9.5416 O.2     240 GLN247     -0.5000 BACKBONE|DICT|DIRECT
   3650 CB        -29.0118  -15.7108   -8.3687 C.3     240 GLN247     -0.1200 DICT
   3651 CG        -29.7916  -15.1064   -7.1829 C.3     240 GLN247     -0.1200 DICT
   3652 CD        -31.1844  -15.7105   -7.0201 C.2     240 GLN247      0.5000 DICT
   3653 OE1       -32.0356  -15.5559   -7.8919 O.2     240 GLN247     -0.5000 DICT
   3654 NE2       -31.4251  -16.3872   -5.8987 N.am    240 GLN247     -0.7600 DICT
   3655 H         -27.3104  -16.6846   -6.7947 H       240 GLN247      0.3000 DICT
   3656 HA        -29.6561  -17.7733   -8.1645 H       240 GLN247      0.0600 DICT
   3657 HB3       -29.5681  -15.5253   -9.2889 H       240 GLN247      0.0600 DICT
   3658 HB2       -28.0779  -15.1598   -8.4822 H       240 GLN247      0.0600 DICT
   3659 HG3       -29.9132  -14.0362   -7.3362 H       240 GLN247      0.0600 DICT
   3660 HG2       -29.2248  -15.2082   -6.2565 H       240 GLN247      0.0600 DICT
   3661 HE22      -32.3496  -16.7842   -5.7390 H       240 GLN247      0.3800 DICT
   3662 HE21      -30.7056  -16.5091   -5.1966 H       240 GLN247      0.3800 DICT
   3663 N         -28.4857  -18.4450  -10.4103 N.am    241 PRO248     -0.1400 BACKBONE|DICT|DIRECT
   3664 CA        -27.7866  -18.8730  -11.6364 C.3     241 PRO248      0.0100 BACKBONE|DICT|DIRECT
   3665 C         -27.4889  -17.7055  -12.5985 C.2     241 PRO248      0.5000 BACKBONE|DICT|DIRECT
   3666 O         -28.3007  -16.7849  -12.7124 O.2     241 PRO248     -0.5000 BACKBONE|DICT|DIRECT
   3667 CB        -28.7441  -19.9050  -12.2515 C.3     241 PRO248     -0.1200 DICT
   3668 CG        -30.1255  -19.4837  -11.7795 C.3     241 PRO248     -0.1200 DICT
   3669 CD        -29.8693  -18.9265  -10.3859 C.3     241 PRO248     -0.0500 DICT
   3670 HA        -26.8485  -19.3623  -11.3692 H       241 PRO248      0.0600 DICT
   3671 HB3       -28.5056  -20.8928  -11.8544 H       241 PRO248      0.0600 DICT
   3672 HB2       -28.6773  -19.9724  -13.3386 H       241 PRO248      0.0600 DICT
   3673 HG3       -30.8585  -20.2905  -11.7986 H       241 PRO248      0.0600 DICT
   3674 HG2       -30.4938  -18.6822  -12.4155 H       241 PRO248      0.0600 DICT
   3675 HD2       -30.5906  -18.1425  -10.1520 H       241 PRO248      0.0600 DICT
   3676 HD3       -29.9532  -19.7145   -9.6356 H       241 PRO248      0.0600 DICT
   3677 N         -26.3218  -17.7723  -13.2628 N.am    242 LEU249     -0.5000 BACKBONE|DICT|DIRECT
   3678 CA        -25.8526  -16.8010  -14.2553 C.3     242 LEU249      0.1400 BACKBONE|DICT|DIRECT
   3679 C         -26.7827  -16.6595  -15.4731 C.2     242 LEU249      0.5000 BACKBONE|DICT|DIRECT
   3680 O         -26.9633  -15.5371  -15.9380 O.2     242 LEU249     -0.5000 BACKBONE|DICT|DIRECT
   3681 CB        -24.4110  -17.1335  -14.7097 C.3     242 LEU249     -0.1200 DICT
   3682 CG        -23.2792  -16.5770  -13.8142 C.3     242 LEU249     -0.0600 DICT
   3683 CD1       -21.9174  -17.2076  -14.1737 C.3     242 LEU249     -0.1800 DICT
   3684 CD2       -23.1927  -15.0356  -13.8408 C.3     242 LEU249     -0.1800 DICT
   3685 H         -25.7428  -18.5980  -13.1412 H       242 LEU249      0.3000 DICT
   3686 HA        -25.8534  -15.8384  -13.7534 H       242 LEU249      0.0600 DICT
   3687 HB3       -24.2385  -16.7551  -15.7187 H       242 LEU249      0.0600 DICT
   3688 HB2       -24.3185  -18.2173  -14.7944 H       242 LEU249      0.0600 DICT
   3689 HG        -23.5148  -16.8764  -12.7919 H       242 LEU249      0.0600 DICT
   3690 HD11      -21.3989  -17.5477  -13.2775 H       242 LEU249      0.0600 DICT
   3691 HD12      -22.0231  -18.0690  -14.8340 H       242 LEU249      0.0600 DICT
   3692 HD13      -21.2529  -16.5053  -14.6769 H       242 LEU249      0.0600 DICT
   3693 HD21      -22.7383  -14.6616  -12.9251 H       242 LEU249      0.0600 DICT
   3694 HD22      -22.5901  -14.6797  -14.6762 H       242 LEU249      0.0600 DICT
   3695 HD23      -24.1610  -14.5499  -13.9335 H       242 LEU249      0.0600 DICT
   3696 N         -27.3699  -17.7698  -15.9533 N.am    243 ASN250     -0.5000 BACKBONE|DICT|DIRECT
   3697 CA        -28.3491  -17.8218  -17.0506 C.3     243 ASN250      0.1400 BACKBONE|DICT|DIRECT
   3698 C         -27.8301  -17.1653  -18.3510 C.2     243 ASN250      0.5000 BACKBONE|DICT|DIRECT
   3699 O         -28.5266  -16.3425  -18.9419 O.2     243 ASN250     -0.5000 BACKBONE|DICT|DIRECT
   3700 CB        -29.7062  -17.2229  -16.5814 C.3     243 ASN250     -0.1200 DICT
   3701 CG        -30.4379  -18.0555  -15.5246 C.2     243 ASN250      0.5000 DICT
   3702 OD1       -30.3840  -19.2828  -15.5331 O.2     243 ASN250     -0.5000 DICT
   3703 ND2       -31.1668  -17.3900  -14.6288 N.am    243 ASN250     -0.7600 DICT
   3704 H         -27.1484  -18.6640  -15.5243 H       243 ASN250      0.3000 DICT
   3705 HA        -28.4775  -18.8858  -17.2539 H       243 ASN250      0.0600 DICT
   3706 HB3       -30.3931  -17.1674  -17.4225 H       243 ASN250      0.0600 DICT
   3707 HB2       -29.5799  -16.1972  -16.2313 H       243 ASN250      0.0600 DICT
   3708 HD22      -31.6757  -17.8946  -13.9182 H       243 ASN250      0.3800 DICT
   3709 HD21      -31.1805  -16.3767  -14.6244 H       243 ASN250      0.3800 DICT
   3710 N         -26.6068  -17.5359  -18.7624 N.am    244 GLY251     -0.5000 BACKBONE|DICT|DIRECT
   3711 CA        -25.9836  -17.0735  -20.0031 C.3     244 GLY251      0.0800 BACKBONE|DICT|DIRECT
   3712 C         -25.1167  -15.8154  -19.8271 C.2     244 GLY251      0.5000 BACKBONE|DICT|DIRECT
   3713 O         -24.4470  -15.4347  -20.7880 O.2     244 GLY251     -0.5000 BACKBONE|DICT|DIRECT
   3714 H         -26.0810  -18.2052  -18.2125 H       244 GLY251      0.3000 DICT
   3715 HA3       -26.7346  -16.8833  -20.7710 H       244 GLY251      0.0600 DICT
   3716 HA2       -25.3507  -17.8763  -20.3816 H       244 GLY251      0.0600 DICT
   3717 N         -25.0845  -15.1861  -18.6352 N.am    245 ARG252     -0.5000 BACKBONE|DICT|DIRECT
   3718 CA        -24.1565  -14.0927  -18.3242 C.3     245 ARG252      0.1400 BACKBONE|DICT|DIRECT
   3719 C         -22.7241  -14.6195  -18.1633 C.2     245 ARG252      0.5000 BACKBONE|DICT|DIRECT
   3720 O         -22.5065  -15.6018  -17.4525 O.2     245 ARG252     -0.5000 BACKBONE|DICT|DIRECT
   3721 CB        -24.5584  -13.3779  -17.0218 C.3     245 ARG252     -0.1200 DICT
   3722 CG        -25.8341  -12.5245  -17.1195 C.3     245 ARG252     -0.0500 DICT
   3723 CD        -26.1997  -11.8604  -15.7780 C.3     245 ARG252      0.1900 DICT
   3724 NE        -26.6922  -12.8515  -14.8082 N.pl3   245 ARG252     -0.7000 DICT
   3725 CZ        -26.9052  -12.7182  -13.4920 C.cat   245 ARG252      0.6399 DICT
   3726 NH1       -26.6617  -11.5754  -12.8442 N.pl3   245 ARG252     -0.8000 DICT
   3727 NH2       -27.3786  -13.7640  -12.8089 N.pl3   245 ARG252     -0.8000 DICT
   3728 H         -25.6597  -15.5240  -17.8765 H       245 ARG252      0.3000 DICT
   3729 HA        -24.1790  -13.3659  -19.1393 H       245 ARG252      0.0600 DICT
   3730 HB3       -23.7489  -12.7117  -16.7172 H       245 ARG252      0.0600 DICT
   3731 HB2       -24.6499  -14.1154  -16.2249 H       245 ARG252      0.0600 DICT
   3732 HG3       -26.6412  -13.1963  -17.4162 H       245 ARG252      0.0600 DICT
   3733 HG2       -25.7738  -11.7778  -17.9118 H       245 ARG252      0.0600 DICT
   3734 HD3       -26.8717  -11.0131  -15.9100 H       245 ARG252      0.0600 DICT
   3735 HD2       -25.2844  -11.4639  -15.3379 H       245 ARG252      0.0600 DICT
   3736 HE        -26.8829  -13.7618  -15.2134 H       245 ARG252      0.4400 DICT
   3737 HH12      -26.8424  -11.5030  -11.8530 H       245 ARG252      0.4600 DICT
   3738 HH11      -26.3011  -10.7758  -13.3501 H       245 ARG252      0.4600 DICT
   3739 HH22      -27.5557  -13.6813  -11.8144 H       245 ARG252      0.4600 DICT
   3740 HH21      -27.5858  -14.6411  -13.2692 H       245 ARG252      0.4600 DICT
   3741 N         -21.7792  -13.9026  -18.7854 N.am    246 VAL253     -0.5000 BACKBONE|DICT|DIRECT
   3742 CA        -20.3472  -14.1078  -18.6132 C.3     246 VAL253      0.1400 BACKBONE|DICT|DIRECT
   3743 C         -19.8398  -13.0541  -17.6170 C.2     246 VAL253      0.5000 BACKBONE|DICT|DIRECT
   3744 O         -19.9767  -11.8558  -17.8711 O.2     246 VAL253     -0.5000 BACKBONE|DICT|DIRECT
   3745 CB        -19.5868  -13.9444  -19.9611 C.3     246 VAL253     -0.0600 DICT
   3746 CG1       -18.0484  -13.9705  -19.8281 C.3     246 VAL253     -0.1800 DICT
   3747 CG2       -20.0327  -15.0133  -20.9758 C.3     246 VAL253     -0.1800 DICT
   3748 H         -22.0444  -13.1051  -19.3449 H       246 VAL253      0.3000 DICT
   3749 HA        -20.1436  -15.1074  -18.2221 H       246 VAL253      0.0600 DICT
   3750 HB        -19.8518  -12.9766  -20.3911 H       246 VAL253      0.0600 DICT
   3751 HG11      -17.5750  -13.9502  -20.8098 H       246 VAL253      0.0600 DICT
   3752 HG12      -17.6649  -13.1089  -19.2811 H       246 VAL253      0.0600 DICT
   3753 HG13      -17.7074  -14.8714  -19.3161 H       246 VAL253      0.0600 DICT
   3754 HG21      -19.5130  -14.8959  -21.9270 H       246 VAL253      0.0600 DICT
   3755 HG22      -19.8264  -16.0185  -20.6063 H       246 VAL253      0.0600 DICT
   3756 HG23      -21.1010  -14.9503  -21.1848 H       246 VAL253      0.0600 DICT
   3757 N         -19.2502  -13.5291  -16.5098 N.am    247 ILE254     -0.5000 BACKBONE|DICT|DIRECT
   3758 CA        -18.5386  -12.6944  -15.5437 C.3     247 ILE254      0.1400 BACKBONE|DICT|DIRECT
   3759 C         -17.1780  -12.3055  -16.1496 C.2     247 ILE254      0.5000 BACKBONE|DICT|DIRECT
   3760 O         -16.4415  -13.1895  -16.5796 O.2     247 ILE254     -0.5000 BACKBONE|DICT|DIRECT
   3761 CB        -18.3094  -13.4542  -14.1986 C.3     247 ILE254     -0.0600 DICT
   3762 CG1       -19.6557  -13.8139  -13.5247 C.3     247 ILE254     -0.1200 DICT
   3763 CG2       -17.3998  -12.7050  -13.1972 C.3     247 ILE254     -0.1800 DICT
   3764 CD1       -19.5312  -14.8054  -12.3584 C.3     247 ILE254     -0.1800 DICT
   3765 H         -19.1818  -14.5265  -16.3697 H       247 ILE254      0.3000 DICT
   3766 HA        -19.1206  -11.7916  -15.3501 H       247 ILE254      0.0600 DICT
   3767 HB        -17.8100  -14.3957  -14.4363 H       247 ILE254      0.0600 DICT
   3768 HG13      -20.3363  -14.2453  -14.2564 H       247 ILE254      0.0600 DICT
   3769 HG12      -20.1441  -12.9074  -13.1688 H       247 ILE254      0.0600 DICT
   3770 HG21      -17.3180  -13.2399  -12.2515 H       247 ILE254      0.0600 DICT
   3771 HG22      -16.3816  -12.5996  -13.5690 H       247 ILE254      0.0600 DICT
   3772 HG23      -17.7842  -11.7075  -12.9805 H       247 ILE254      0.0600 DICT
   3773 HD11      -20.4351  -15.4056  -12.2547 H       247 ILE254      0.0600 DICT
   3774 HD12      -18.6961  -15.4914  -12.5013 H       247 ILE254      0.0600 DICT
   3775 HD13      -19.3812  -14.2806  -11.4153 H       247 ILE254      0.0600 DICT
   3776 N         -16.8661  -11.0032  -16.1814 N.am    248 GLU255     -0.5000 BACKBONE|DICT|DIRECT
   3777 CA        -15.5505  -10.5179  -16.5913 C.3     248 GLU255      0.1400 BACKBONE|DICT|DIRECT
   3778 C         -14.5539  -10.5792  -15.4260 C.2     248 GLU255      0.5000 BACKBONE|DICT|DIRECT
   3779 O         -14.9581  -10.4741  -14.2707 O.2     248 GLU255     -0.5000 BACKBONE|DICT|DIRECT
   3780 CB        -15.6452   -9.0871  -17.1484 C.3     248 GLU255     -0.1200 DICT
   3781 CG        -16.4402   -8.9933  -18.4677 C.3     248 GLU255     -0.2200 DICT
   3782 CD        -16.3299   -7.6399  -19.1926 C.2     248 GLU255      0.7000 DICT
   3783 OE1       -15.8935   -6.6446  -18.5700 O.co2   248 GLU255     -0.8000 DICT
   3784 OE2       -16.6767   -7.6246  -20.3933 O.co2   248 GLU255     -0.8000 DICT
   3785 H         -17.5016  -10.3124  -15.8034 H       248 GLU255      0.3000 DICT
   3786 HA        -15.1828  -11.1567  -17.3922 H       248 GLU255      0.0600 DICT
   3787 HB3       -14.6356   -8.7150  -17.3229 H       248 GLU255      0.0600 DICT
   3788 HB2       -16.0909   -8.4273  -16.4019 H       248 GLU255      0.0600 DICT
   3789 HG3       -17.4948   -9.1980  -18.2788 H       248 GLU255      0.0600 DICT
   3790 HG2       -16.0930   -9.7731  -19.1479 H       248 GLU255      0.0600 DICT
   3791 N         -13.2675  -10.7170  -15.7672 N.am    249 ALA256     -0.5000 BACKBONE|DICT|DIRECT
   3792 CA        -12.1424  -10.6340  -14.8441 C.3     249 ALA256      0.1400 BACKBONE|DICT|DIRECT
   3793 C         -11.1556   -9.5884  -15.3699 C.2     249 ALA256      0.5000 BACKBONE|DICT|DIRECT
   3794 O         -10.9198   -9.5190  -16.5758 O.2     249 ALA256     -0.5000 BACKBONE|DICT|DIRECT
   3795 CB        -11.4756  -12.0140  -14.7311 C.3     249 ALA256     -0.1800 DICT
   3796 H         -13.0257  -10.8208  -16.7446 H       249 ALA256      0.3000 DICT
   3797 HA        -12.4783  -10.3269  -13.8531 H       249 ALA256      0.0600 DICT
   3798 HB1       -10.6226  -11.9850  -14.0514 H       249 ALA256      0.0600 DICT
   3799 HB2       -12.1759  -12.7541  -14.3427 H       249 ALA256      0.0600 DICT
   3800 HB3       -11.1191  -12.3707  -15.6990 H       249 ALA256      0.0600 DICT
   3801 N         -10.5778   -8.8053  -14.4488 N.am    250 SER257     -0.5000 BACKBONE|DICT|DIRECT
   3802 CA         -9.5497   -7.8015  -14.7380 C.3     250 SER257      0.1400 BACKBONE|DICT|DIRECT
   3803 C          -8.1227   -8.3817  -14.8408 C.2     250 SER257      0.5000 BACKBONE|DICT|DIRECT
   3804 O          -7.1775   -7.6120  -15.0128 O.2     250 SER257     -0.5000 BACKBONE|DICT|DIRECT
   3805 CB         -9.6592   -6.6839  -13.6834 C.3     250 SER257      0.1450 DICT
   3806 OG         -9.2580   -7.1391  -12.4115 O.3     250 SER257     -0.6830 DICT
   3807 H         -10.8316   -8.9033  -13.4735 H       250 SER257      0.3000 DICT
   3808 HA         -9.7652   -7.3643  -15.7126 H       250 SER257      0.0600 DICT
   3809 HB3       -10.6822   -6.3170  -13.6119 H       250 SER257      0.0600 DICT
   3810 HB2        -9.0370   -5.8317  -13.9585 H       250 SER257      0.0600 DICT
   3811 HG         -8.9287   -6.3831  -11.9126 H       250 SER257      0.4180 DICT
   3812 N          -7.9944   -9.7138  -14.7342 N.am    251 PHE258     -0.5000 BACKBONE|DICT|DIRECT
   3813 CA         -6.7395  -10.4568  -14.7365 C.3     251 PHE258      0.1400 BACKBONE|DICT|DIRECT
   3814 C          -6.9347  -11.7975  -15.4788 C.2     251 PHE258      0.5000 BACKBONE|DICT|DIRECT
   3815 O          -8.0308  -12.3599  -15.4189 O.2     251 PHE258     -0.5000 BACKBONE|DICT|DIRECT
   3816 CB         -6.2731  -10.6419  -13.2719 C.3     251 PHE258     -0.0050 DICT
   3817 CG         -7.2049  -11.4057  -12.3391 C.ar    251 PHE258     -0.1150 DICT
   3818 CD1        -8.2366  -10.7276  -11.6549 C.ar    251 PHE258     -0.1150 DICT
   3819 CD2        -7.1439  -12.8138  -12.2547 C.ar    251 PHE258     -0.1150 DICT
   3820 CE1        -9.1187  -11.4337  -10.8486 C.ar    251 PHE258     -0.1150 DICT
   3821 CE2        -8.0322  -13.5017  -11.4397 C.ar    251 PHE258     -0.1150 DICT
   3822 CZ         -9.0068  -12.8121  -10.7308 C.ar    251 PHE258     -0.1150 DICT
   3823 H          -8.8248  -10.2758  -14.6110 H       251 PHE258      0.3000 DICT
   3824 HA         -6.0022   -9.8532  -15.2647 H       251 PHE258      0.0600 DICT
   3825 HB3        -6.0802   -9.6626  -12.8313 H       251 PHE258      0.0600 DICT
   3826 HB2        -5.3095  -11.1516  -13.2696 H       251 PHE258      0.0600 DICT
   3827 HD1        -8.3382   -9.6572  -11.7493 H       251 PHE258      0.1150 DICT
   3828 HD2        -6.3982  -13.3606  -12.8127 H       251 PHE258      0.1150 DICT
   3829 HE1        -9.8957  -10.9131  -10.3099 H       251 PHE258      0.1150 DICT
   3830 HE2        -7.9679  -14.5768  -11.3578 H       251 PHE258      0.1150 DICT
   3831 HZ         -9.6863  -13.3524  -10.0899 H       251 PHE258      0.1150 DICT
   3832 N          -5.8787  -12.2903  -16.1707 N.am    252 PRO259     -0.1400 BACKBONE|DICT|DIRECT
   3833 CA         -5.9231  -13.5878  -16.8684 C.3     252 PRO259      0.0100 BACKBONE|DICT|DIRECT
   3834 C          -5.9195  -14.7823  -15.8945 C.2     252 PRO259      0.5000 BACKBONE|DICT|DIRECT
   3835 CB         -4.6681  -13.5556  -17.7550 C.3     252 PRO259     -0.1200 DICT
   3836 CG         -3.6783  -12.6922  -16.9913 C.3     252 PRO259     -0.1200 DICT
   3837 CD         -4.5698  -11.6477  -16.3302 C.3     252 PRO259     -0.0500 DICT
   3838 O          -5.1955  -14.7551  -14.8974 O.2     252 PRO259     -0.5000 BACKBONE|DICT|DIRECT
   3839 HA         -6.8089  -13.6471  -17.5012 H       252 PRO259      0.0600 DICT
   3840 HB3        -4.9115  -13.0779  -18.7049 H       252 PRO259      0.0600 DICT
   3841 HB2        -4.2673  -14.5442  -17.9837 H       252 PRO259      0.0600 DICT
   3842 HG3        -2.9013  -12.2603  -17.6224 H       252 PRO259      0.0600 DICT
   3843 HG2        -3.1900  -13.2939  -16.2234 H       252 PRO259      0.0600 DICT
   3844 HD2        -4.1402  -11.3121  -15.3859 H       252 PRO259      0.0600 DICT
   3845 HD3        -4.6799  -10.7835  -16.9849 H       252 PRO259      0.0600 DICT
   3846 H          -7.2929  -15.7365  -17.0539 H       253 NMA259A     0.3000 
   3847 N          -6.7345  -15.7984  -16.2148 N.am    253 NMA259A    -0.5000 
   3848 CA         -6.8675  -17.0181  -15.4287 C.3     253 NMA259A     0.0200 
   3849 HA1        -6.5112  -16.9036  -14.4039 H       253 NMA259A     0.0600 
   3850 HA2        -7.9161  -17.3124  -15.3854 H       253 NMA259A     0.0600 
   3851 HA3        -6.3080  -17.8281  -15.8967 H       253 NMA259A     0.0600 
   3852 ZN        -25.7755   -6.4334    0.4241 Zn      254  ZN1260      2.0000 
   3853 C1        -30.3309   -4.7091    4.1407 C.3     255 GOL1261      0.1450 
   3854 O1        -30.8471   -5.6352    3.2061 O.3     255 GOL1261     -0.6830 
   3855 C2        -29.2420   -3.8237    3.5013 C.3     255 GOL1261      0.2050 
   3856 O2        -28.5332   -3.1648    4.5386 O.3     255 GOL1261     -0.6830 
   3857 C3        -29.8398   -2.7734    2.5365 C.3     255 GOL1261      0.1450 
   3858 O3        -28.8330   -2.1226    1.7894 O.3     255 GOL1261     -0.6830 
   3859 S         -34.7819  -16.4827   -4.5296 S.3     256 SO41262      1.7324 
   3860 O1        -33.8765  -15.8383   -3.5748 O.co2   256 SO41262     -0.9331 
   3861 O2        -34.0093  -17.2960   -5.4713 O.co2   256 SO41262     -0.9331 
   3862 O3        -35.5218  -15.4521   -5.2635 O.co2   256 SO41262     -0.9331 
   3863 O4        -35.7121  -17.3490   -3.8008 O.co2   256 SO41262     -0.9331 
   3864 S         -25.5703  -21.1422  -14.2018 S.3     257 SO41263      1.7324 
   3865 O1        -24.3924  -21.5907  -14.9484 O.co2   257 SO41263     -0.9331 
   3866 O2        -26.3179  -22.3068  -13.7215 O.co2   257 SO41263     -0.9331 
   3867 O3        -26.4245  -20.3344  -15.0772 O.co2   257 SO41263     -0.9331 
   3868 O4        -25.1328  -20.3323  -13.0613 O.co2   257 SO41263     -0.9331 
   3869 S          -3.4357  -12.3393   -0.0070 S.3     258 SO41264      1.7324 
   3870 O1         -2.0479  -12.6664   -0.3472 O.co2   258 SO41264     -0.9331 
   3871 O2         -4.3022  -12.6188   -1.1568 O.co2   258 SO41264     -0.9331 
   3872 O3         -3.5335  -10.9153    0.3314 O.co2   258 SO41264     -0.9331 
   3873 O4         -3.8700  -13.1470    1.1368 O.co2   258 SO41264     -0.9331 
   3874 S         -11.1824  -15.4088   -4.2285 S.3     259 SO41265      1.7324 
   3875 O1        -10.0574  -15.2882   -3.2972 O.co2   259 SO41265     -0.9331 
   3876 O2        -11.7327  -16.7645   -4.1376 O.co2   259 SO41265     -0.9331 
   3877 O3        -10.7194  -15.1604   -5.5992 O.co2   259 SO41265     -0.9331 
   3878 O4        -12.2212  -14.4320   -3.8853 O.co2   259 SO41265     -0.9331 
   3879 S         -31.0794  -18.5740    3.2631 S.3     260 SO41266      1.7324 
   3880 O1        -30.2017  -17.8316    4.1699 O.co2   260 SO41266     -0.9331 
   3881 O2        -30.4512  -19.8498    2.9043 O.co2   260 SO41266     -0.9331 
   3882 O3        -31.3273  -17.7947    2.0453 O.co2   260 SO41266     -0.9331 
   3883 O4        -32.3588  -18.8311    3.9367 O.co2   260 SO41266     -0.9331 
   3884 S         -29.3547  -15.3614  -22.2538 S.3     261 SO41267      1.7324 
   3885 O1        -27.9881  -14.8773  -22.0361 O.co2   261 SO41267     -0.9331 
   3886 O2        -29.3488  -16.8250  -22.3507 O.co2   261 SO41267     -0.9331 
   3887 O3        -29.8870  -14.7863  -23.4926 O.co2   261 SO41267     -0.9331 
   3888 O4        -30.2089  -14.9608  -21.1328 O.co2   261 SO41267     -0.9331 
   3889 S         -12.8704    9.0374   -8.6373 S.3     262 SO41268      1.7324 
   3890 O1        -12.0334    8.6579   -9.7821 O.co2   262 SO41268     -0.9331 
   3891 O2        -14.2633    9.1714   -9.0775 O.co2   262 SO41268     -0.9331 
   3892 O3        -12.3981   10.3147   -8.0931 O.co2   262 SO41268     -0.9331 
   3893 O4        -12.7825    8.0039   -7.6021 O.co2   262 SO41268     -0.9331 
   3894 S         -19.3578  -15.8437   10.9215 S.3     263 SO41269      1.7324 
   3895 O1        -17.9139  -16.0486   10.7679 O.co2   263 SO41269     -0.9331 
   3896 O2        -20.0750  -16.8294   10.1069 O.co2   263 SO41269     -0.9331 
   3897 O3        -19.7165  -14.4948   10.4737 O.co2   263 SO41269     -0.9331 
   3898 O4        -19.7271  -16.0094   12.3320 O.co2   263 SO41269     -0.9331 
   3899 C         -34.9210  -16.4594    0.2807 C.3     264 TRS1270      0.3100 
   3900 C1        -34.2088  -15.6042    1.3750 C.3     264 TRS1270      0.1450 
   3901 C2        -35.7170  -15.4977   -0.6567 C.3     264 TRS1270      0.1450 
   3902 C3        -33.9339  -17.3827   -0.4891 C.3     264 TRS1270      0.1450 
   3903 N         -35.9455  -17.3774    0.9879 N.4     264 TRS1270     -0.3000 
   3904 O1        -33.6139  -16.3489    2.4236 O.3     264 TRS1270     -0.6830 
   3905 O2        -36.5851  -16.1344   -1.5763 O.3     264 TRS1270     -0.6830 
   3906 O3        -32.9398  -16.6401   -1.1638 O.3     264 TRS1270     -0.6830 
   3907 O         -37.7134  -15.2368    2.2745 O.3     265 HOH2002     -0.8200 WATER
   3908 H1        -38.6556  -15.2981    2.6141 H       265 HOH2002      0.4100 WATER
   3909 H2        -37.2885  -14.4231    2.6791 H       265 HOH2002      0.4100 WATER
   3910 O         -29.4557   -7.9286    4.3835 O.3     266 HOH2006     -0.8200 WATER
   3911 H1        -29.5374   -7.9883    5.3814 H       266 HOH2006      0.4100 WATER
   3912 H2        -29.9676   -7.1299    4.0519 H       266 HOH2006      0.4100 WATER
   3913 O         -32.1540  -17.5690    6.4861 O.3     267 HOH2007     -0.8200 WATER
   3914 H1        -31.2412  -17.1658    6.3983 H       267 HOH2007      0.4100 WATER
   3915 H2        -32.3400  -18.0804    5.6393 H       267 HOH2007      0.4100 WATER
   3916 O         -39.4072  -15.9095   -2.3797 O.3     268 HOH2011     -0.8200 WATER
   3917 H1        -38.4499  -15.9242   -2.0779 H       268 HOH2011      0.4100 WATER
   3918 H2        -39.5412  -16.6314   -3.0591 H       268 HOH2011      0.4100 WATER
   3919 O         -35.4560  -15.7237   -8.1102 O.3     269 HOH2024     -0.8200 WATER
   3920 H1        -35.6628  -14.7733   -8.3498 H       269 HOH2024      0.4100 WATER
   3921 H2        -35.3961  -15.7911   -7.1082 H       269 HOH2024      0.4100 WATER
   3922 O         -25.8300  -14.4100  -23.7650 O.3     270 HOH2132     -0.8200 WATER
   3923 H1        -26.7025  -14.5214  -23.2741 H       270 HOH2132      0.4100 WATER
   3924 H2        -25.0907  -14.6915  -23.1540 H       270 HOH2132      0.4100 WATER
   3925 O          -9.7724  -16.3515   -7.9189 O.3     271 HOH2242     -0.8200 WATER
   3926 H1        -10.1436  -15.8772   -7.1092 H       271 HOH2242      0.4100 WATER
   3927 H2         -9.5409  -17.2879   -7.6568 H       271 HOH2242      0.4100 WATER
   3928 O          -6.8978  -12.8556   -0.1256 O.3     272 HOH2245     -0.8200 WATER
   3929 H1         -5.9795  -12.8183   -0.5387 H       272 HOH2245      0.4100 WATER
   3930 H2         -6.8046  -13.1286    0.8327 H       272 HOH2245      0.4100 WATER
   3931 O         -24.8293  -19.5607  -17.2786 O.3     273 HOH2264     -0.8200 WATER
   3932 H1        -25.4367  -19.8588  -16.5322 H       273 HOH2264      0.4100 WATER
   3933 H2        -24.0014  -20.1212  -17.2447 H       273 HOH2264      0.4100 WATER
   3934 O         -28.9061    3.6049   -0.1185 O.3     274 HOH2276     -0.8200 WATER
   3935 H1        -29.4967    2.9721   -0.6229 H       274 HOH2276      0.4100 WATER
   3936 H2        -29.3874    3.9353    0.6940 H       274 HOH2276      0.4100 WATER
   3937 O         -34.0503  -19.7614   -3.8019 O.3     275 HOH2277     -0.8200 WATER
   3938 H1        -33.5257  -19.3473   -4.5478 H       275 HOH2277      0.4100 WATER
   3939 H2        -34.8306  -19.1593   -3.6114 H       275 HOH2277      0.4100 WATER
   3940 O         -35.4693  -18.8530   -7.2804 O.3     276 HOH2278     -0.8200 WATER
   3941 H1        -34.9371  -18.4047   -6.5528 H       276 HOH2278      0.4100 WATER
   3942 H2        -35.6912  -18.1651   -7.9724 H       276 HOH2278      0.4100 WATER
   3943 O         -26.3592  -24.2188  -15.8784 O.3     277 HOH2279     -0.8200 WATER
   3944 H1        -26.0615  -23.5386  -15.2005 H       277 HOH2279      0.4100 WATER
   3945 H2        -27.3541  -24.3027  -15.8260 H       277 HOH2279      0.4100 WATER
   3946 O         -28.9576  -23.1517  -13.7854 O.3     278 HOH2280     -0.8200 WATER
   3947 H1        -28.0087  -22.8104  -13.8056 H       278 HOH2280      0.4100 WATER
   3948 H2        -29.2724  -23.1696  -12.8373 H       278 HOH2280      0.4100 WATER
   3949 O          -4.1025  -10.8755   -3.3123 O.3     279 HOH2281     -0.8200 WATER
   3950 H1         -4.1911  -11.5772   -2.5935 H       279 HOH2281      0.4100 WATER
   3951 H2         -3.8038  -10.0203   -2.8900 H       279 HOH2281      0.4100 WATER
   3952 O         -28.9473  -20.7194    0.7259 O.3     280 HOH2283     -0.8200 WATER
   3953 H1        -29.4043  -20.3002    1.5215 H       280 HOH2283      0.4100 WATER
   3954 H2        -29.5477  -21.4268    0.3549 H       280 HOH2283      0.4100 WATER
   3955 O         -34.4320  -19.7969    2.4045 O.3     281 HOH2284     -0.8200 WATER
   3956 H1        -33.6988  -19.4037    2.9765 H       281 HOH2284      0.4100 WATER
   3957 H2        -34.1476  -20.7106    2.1143 H       281 HOH2284      0.4100 WATER
   3958 O         -27.9217  -19.1798  -22.0760 O.3     282 HOH2285     -0.8200 WATER
   3959 H1        -28.4505  -18.3415  -22.2645 H       282 HOH2285      0.4100 WATER
   3960 H2        -27.1974  -18.9631  -21.4226 H       282 HOH2285      0.4100 WATER
   3961 O         -32.2947  -13.3401  -23.4637 O.3     283 HOH2287     -0.8200 WATER
   3962 H1        -32.4567  -13.2692  -24.4472 H       283 HOH2287      0.4100 WATER
   3963 H2        -31.4372  -13.8495  -23.3172 H       283 HOH2287      0.4100 WATER
   3964 O         -11.4854    8.1948  -12.4979 O.3     284 HOH2288     -0.8200 WATER
   3965 H1        -11.7904    8.5019  -11.5874 H       284 HOH2288      0.4100 WATER
   3966 H2        -10.8196    7.4607  -12.3718 H       284 HOH2288      0.4100 WATER
   3967 O         -18.0486  -18.7666    9.4640 O.3     285 HOH2289     -0.8200 WATER
   3968 H1        -18.9520  -18.3363    9.5665 H       285 HOH2289      0.4100 WATER
   3969 H2        -17.3797  -18.1451    9.8764 H       285 HOH2289      0.4100 WATER
   3970 H1_1      -29.9234   -5.2719    4.9798 H       255 GOL1261      0.0600 
   3971 H1_2      -31.1398   -4.1054    4.5560 H       255 GOL1261      0.0600 
   3972 HO1       -31.3661   -5.1646    2.5476 H       255 GOL1261      0.4180 
   3973 HC2       -28.5287   -4.4506    2.9616 H       255 GOL1261      0.0600 
   3974 HO2       -28.0105   -3.8166    5.0141 H       255 GOL1261      0.4180 
   3975 H3_1      -30.4216   -2.0269    3.0784 H       255 GOL1261      0.0600 
   3976 H3_2      -30.5168   -3.2478    1.8251 H       255 GOL1261      0.0600 
   3977 HO3       -28.4543   -2.7573    1.1762 H       255 GOL1261      0.4180 
   3978 H1_1      -34.9160  -14.9137    1.8357 H       264 TRS1270      0.0600 
   3979 H1_2      -33.4363  -14.9790    0.9251 H       264 TRS1270      0.0600 
   3980 H2_1      -35.0325  -14.8622   -1.2194 H       264 TRS1270      0.0600 
   3981 H2_2      -36.3386  -14.8219   -0.0696 H       264 TRS1270      0.0600 
   3982 H3_1      -34.4509  -18.0023   -1.2246 H       264 TRS1270      0.0600 
   3983 H3_2      -33.4254  -18.0698    0.1901 H       264 TRS1270      0.0600 
   3984 H__1      -36.4662  -17.9065    0.3032 H       264 TRS1270      0.3300 
   3985 H__2      -35.4679  -18.0209    1.6076 H       264 TRS1270      0.3300 
   3986 H__3      -36.5939  -16.8161    1.5264 H       264 TRS1270      0.3300 
   3987 HO1       -32.8056  -16.7850    2.1111 H       264 TRS1270      0.4180 
   3988 HO2       -36.0750  -16.5118   -2.3097 H       264 TRS1270      0.4180 
   3989 HO3       -33.3005  -16.3352   -2.0109 H       264 TRS1270      0.4180 
   3990 HE2       -36.8147   -8.0329    6.5407 H        61 HIS68       0.3260 DICT
   3991 HE2       -20.3450  -16.9175   20.0982 H       218 HIS225      0.4600 DICT
@<TRIPOS>BOND
     1    1    2 1    
     2    1    4 1    
     3    1    5 1    
     4    1    6 1    
     5    2    3 2    
     6    2    7 am   BACKBONE|DICT|INTERRES
     7    7    8 1    BACKBONE|DICT
     8    7   21 1    DICT
     9    8    9 1    BACKBONE|DICT
    10    8   11 1    DICT
    11    8   22 1    DICT
    12    9   10 2    BACKBONE|DICT
    13    9   31 am   BACKBONE|DICT|INTERRES
    14   11   12 1    DICT
    15   11   23 1    DICT
    16   11   24 1    DICT
    17   12   13 ar   DICT
    18   12   14 ar   DICT
    19   13   15 ar   DICT
    20   13   25 1    DICT
    21   14   16 ar   DICT
    22   14   17 ar   DICT
    23   15   16 ar   DICT
    24   15   26 1    DICT
    25   16   18 ar   DICT
    26   17   19 ar   DICT
    27   17   27 1    DICT
    28   18   20 ar   DICT
    29   18   28 1    DICT
    30   19   20 ar   DICT
    31   19   29 1    DICT
    32   20   30 1    DICT
    33   31   32 1    BACKBONE|DICT
    34   31   42 1    DICT
    35   32   33 1    BACKBONE|DICT
    36   32   35 1    DICT
    37   32   43 1    DICT
    38   33   34 2    BACKBONE|DICT
    39   33   55 am   BACKBONE|DICT|INTERRES
    40   35   36 1    DICT
    41   35   44 1    DICT
    42   35   45 1    DICT
    43   36   37 1    DICT
    44   36   46 1    DICT
    45   36   47 1    DICT
    46   37   38 1    DICT
    47   37   48 1    DICT
    48   37   49 1    DICT
    49   38   39 ar   DICT
    50   38   50 1    DICT
    51   39   40 ar   DICT
    52   39   41 ar   DICT
    53   40   51 1    DICT
    54   40   52 1    DICT
    55   41   53 1    DICT
    56   41   54 1    DICT
    57   55   56 1    BACKBONE|DICT
    58   55   67 1    DICT
    59   56   57 1    BACKBONE|DICT
    60   56   59 1    DICT
    61   56   68 1    DICT
    62   57   58 2    BACKBONE|DICT
    63   57   76 am   BACKBONE|DICT|INTERRES
    64   59   60 1    DICT
    65   59   69 1    DICT
    66   59   70 1    DICT
    67   60   61 ar   DICT
    68   60   62 ar   DICT
    69   61   63 ar   DICT
    70   61   71 1    DICT
    71   62   64 ar   DICT
    72   62   72 1    DICT
    73   63   65 ar   DICT
    74   63   73 1    DICT
    75   64   65 ar   DICT
    76   64   74 1    DICT
    77   65   66 1    DICT
    78   66   75 1    DICT
    79   76   77 1    BACKBONE|DICT
    80   76   80 1    DICT
    81   77   78 1    BACKBONE|DICT
    82   77   81 1    DICT
    83   77   82 1    DICT
    84   78   79 2    BACKBONE|DICT
    85   78   83 am   BACKBONE|DICT|INTERRES
    86   83   84 1    BACKBONE|DICT
    87   83   87 1    DICT
    88   84   85 1    BACKBONE|DICT
    89   84   88 1    DICT
    90   84   89 1    DICT
    91   85   86 2    BACKBONE|DICT
    92   85   90 am   BACKBONE|DICT|INTERRES
    93   90   91 1    BACKBONE|DICT
    94   90   98 1    DICT
    95   91   92 1    BACKBONE|DICT
    96   91   94 1    DICT
    97   91   99 1    DICT
    98   92   93 2    BACKBONE|DICT
    99   92  102 am   BACKBONE|DICT|INTERRES
   100   94   95 1    DICT
   101   94  100 1    DICT
   102   94  101 1    DICT
   103   95   96 2    DICT
   104   95   97 1    DICT
   105  102  103 1    BACKBONE|DICT
   106  102  108 1    DICT
   107  103  104 1    BACKBONE|DICT
   108  103  106 1    DICT
   109  103  109 1    DICT
   110  104  105 2    BACKBONE|DICT
   111  104  116 am   BACKBONE|DICT|INTERRES
   112  106  107 1    DICT
   113  106  110 1    DICT
   114  106  111 1    DICT
   115  107  108 1    DICT
   116  107  112 1    DICT
   117  107  113 1    DICT
   118  108  114 1    DICT
   119  108  115 1    DICT
   120  116  117 1    BACKBONE|DICT
   121  116  122 1    DICT
   122  117  118 1    BACKBONE|DICT
   123  117  120 1    DICT
   124  117  123 1    DICT
   125  118  119 2    BACKBONE|DICT
   126  118  130 am   BACKBONE|DICT|INTERRES
   127  120  121 1    DICT
   128  120  124 1    DICT
   129  120  125 1    DICT
   130  121  122 1    DICT
   131  121  126 1    DICT
   132  121  127 1    DICT
   133  122  128 1    DICT
   134  122  129 1    DICT
   135  130  131 1    BACKBONE|DICT
   136  130  144 1    DICT
   137  131  132 1    BACKBONE|DICT
   138  131  134 1    DICT
   139  131  145 1    DICT
   140  132  133 2    BACKBONE|DICT
   141  132  154 am   BACKBONE|DICT|INTERRES
   142  134  135 1    DICT
   143  134  146 1    DICT
   144  134  147 1    DICT
   145  135  136 ar   DICT
   146  135  137 ar   DICT
   147  136  138 1    DICT
   148  136  148 1    DICT
   149  137  139 ar   DICT
   150  137  140 ar   DICT
   151  138  139 1    DICT
   152  138  149 1    DICT
   153  139  141 ar   DICT
   154  140  142 ar   DICT
   155  140  150 1    DICT
   156  141  143 ar   DICT
   157  141  151 1    DICT
   158  142  143 ar   DICT
   159  142  152 1    DICT
   160  143  153 1    DICT
   161  154  155 1    BACKBONE|DICT
   162  154  160 1    DICT
   163  155  156 1    BACKBONE|DICT
   164  155  158 1    DICT
   165  155  161 1    DICT
   166  156  157 2    BACKBONE|DICT
   167  156  168 am   BACKBONE|DICT|INTERRES
   168  158  159 1    DICT
   169  158  162 1    DICT
   170  158  163 1    DICT
   171  159  160 1    DICT
   172  159  164 1    DICT
   173  159  165 1    DICT
   174  160  166 1    DICT
   175  160  167 1    DICT
   176  168  169 1    BACKBONE|DICT
   177  168  179 1    DICT
   178  169  170 1    BACKBONE|DICT
   179  169  172 1    DICT
   180  169  180 1    DICT
   181  170  171 2    BACKBONE|DICT
   182  170  192 am   BACKBONE|DICT|INTERRES
   183  172  173 1    DICT
   184  172  181 1    DICT
   185  172  182 1    DICT
   186  173  174 1    DICT
   187  173  183 1    DICT
   188  173  184 1    DICT
   189  174  175 1    DICT
   190  174  185 1    DICT
   191  174  186 1    DICT
   192  175  176 ar   DICT
   193  175  187 1    DICT
   194  176  177 ar   DICT
   195  176  178 ar   DICT
   196  177  188 1    DICT
   197  177  189 1    DICT
   198  178  190 1    DICT
   199  178  191 1    DICT
   200  192  193 1    BACKBONE|DICT
   201  192  199 1    DICT
   202  193  194 1    BACKBONE|DICT
   203  193  196 1    DICT
   204  193  200 1    DICT
   205  194  195 2    BACKBONE|DICT
   206  194  208 am   BACKBONE|DICT|INTERRES
   207  196  197 1    DICT
   208  196  198 1    DICT
   209  196  201 1    DICT
   210  197  202 1    DICT
   211  197  203 1    DICT
   212  197  204 1    DICT
   213  198  205 1    DICT
   214  198  206 1    DICT
   215  198  207 1    DICT
   216  208  209 1    BACKBONE|DICT
   217  208  214 1    DICT
   218  209  210 1    BACKBONE|DICT
   219  209  212 1    DICT
   220  209  215 1    DICT
   221  210  211 2    BACKBONE|DICT
   222  210  219 am   BACKBONE|DICT|INTERRES
   223  212  213 1    DICT
   224  212  216 1    DICT
   225  212  217 1    DICT
   226  213  218 1    DICT
   227  219  220 1    BACKBONE|DICT
   228  219  225 1    DICT
   229  220  221 1    BACKBONE|DICT
   230  220  223 1    DICT
   231  220  226 1    DICT
   232  221  222 2    BACKBONE|DICT
   233  221  233 am   BACKBONE|DICT|INTERRES
   234  223  224 1    DICT
   235  223  227 1    DICT
   236  223  228 1    DICT
   237  224  225 1    DICT
   238  224  229 1    DICT
   239  224  230 1    DICT
   240  225  231 1    DICT
   241  225  232 1    DICT
   242  233  234 1    BACKBONE|DICT
   243  233  238 1    DICT
   244  234  235 1    BACKBONE|DICT
   245  234  237 1    DICT
   246  234  239 1    DICT
   247  235  236 2    BACKBONE|DICT
   248  235  243 am   BACKBONE|DICT|INTERRES
   249  237  240 1    DICT
   250  237  241 1    DICT
   251  237  242 1    DICT
   252  243  244 1    BACKBONE|DICT
   253  243  249 1    DICT
   254  244  245 1    BACKBONE|DICT
   255  244  247 1    DICT
   256  244  250 1    DICT
   257  245  246 2    BACKBONE|DICT
   258  245  253 am   BACKBONE|DICT|INTERRES
   259  247  248 1    DICT
   260  247  251 1    DICT
   261  247  252 1    DICT
   262  248 2982 1    DICT
   263  253  254 1    BACKBONE|DICT
   264  253  258 1    DICT
   265  254  255 1    BACKBONE|DICT
   266  254  257 1    DICT
   267  254  259 1    DICT
   268  255  256 2    BACKBONE|DICT
   269  255  263 am   BACKBONE|DICT|INTERRES
   270  257  260 1    DICT
   271  257  261 1    DICT
   272  257  262 1    DICT
   273  263  264 1    BACKBONE|DICT
   274  263  267 1    DICT
   275  264  265 1    BACKBONE|DICT
   276  264  268 1    DICT
   277  264  269 1    DICT
   278  265  266 2    BACKBONE|DICT
   279  265  270 am   BACKBONE|DICT|INTERRES
   280  270  271 1    BACKBONE|DICT
   281  270  281 1    DICT
   282  271  272 1    BACKBONE|DICT
   283  271  274 1    DICT
   284  271  282 1    DICT
   285  272  273 2    BACKBONE|DICT
   286  272  294 am   BACKBONE|DICT|INTERRES
   287  274  275 1    DICT
   288  274  283 1    DICT
   289  274  284 1    DICT
   290  275  276 1    DICT
   291  275  285 1    DICT
   292  275  286 1    DICT
   293  276  277 1    DICT
   294  276  287 1    DICT
   295  276  288 1    DICT
   296  277  278 ar   DICT
   297  277  289 1    DICT
   298  278  279 ar   DICT
   299  278  280 ar   DICT
   300  279  290 1    DICT
   301  279  291 1    DICT
   302  280  292 1    DICT
   303  280  293 1    DICT
   304  294  295 1    BACKBONE|DICT
   305  294  305 1    DICT
   306  295  296 1    BACKBONE|DICT
   307  295  298 1    DICT
   308  295  306 1    DICT
   309  296  297 2    BACKBONE|DICT
   310  296  314 am   BACKBONE|DICT|INTERRES
   311  298  299 1    DICT
   312  298  307 1    DICT
   313  298  308 1    DICT
   314  299  300 ar   DICT
   315  299  301 ar   DICT
   316  300  302 ar   DICT
   317  300  309 1    DICT
   318  301  303 ar   DICT
   319  301  310 1    DICT
   320  302  304 ar   DICT
   321  302  311 1    DICT
   322  303  304 ar   DICT
   323  303  312 1    DICT
   324  304  313 1    DICT
   325  314  315 1    BACKBONE|DICT
   326  314  323 1    DICT
   327  315  316 1    BACKBONE|DICT
   328  315  318 1    DICT
   329  315  324 1    DICT
   330  316  317 2    BACKBONE|DICT
   331  316  331 am   BACKBONE|DICT|INTERRES
   332  318  319 1    DICT
   333  318  325 1    DICT
   334  318  326 1    DICT
   335  319  320 1    DICT
   336  319  327 1    DICT
   337  319  328 1    DICT
   338  320  321 2    DICT
   339  320  322 am   BACKBONE|DICT|INTERRES
   340  322  329 1    DICT
   341  322  330 1    DICT
   342  331  332 1    BACKBONE|DICT
   343  331  337 1    DICT
   344  332  333 1    BACKBONE|DICT
   345  332  335 1    DICT
   346  332  338 1    DICT
   347  333  334 2    BACKBONE|DICT
   348  333  342 am   BACKBONE|DICT|INTERRES
   349  335  336 1    DICT
   350  335  339 1    DICT
   351  335  340 1    DICT
   352  336  341 1    DICT
   353  342  343 1    BACKBONE|DICT
   354  342  348 1    DICT
   355  343  344 1    BACKBONE|DICT
   356  343  346 1    DICT
   357  343  349 1    DICT
   358  344  345 2    BACKBONE|DICT
   359  344  356 am   BACKBONE|DICT|INTERRES
   360  346  347 1    DICT
   361  346  350 1    DICT
   362  346  351 1    DICT
   363  347  348 1    DICT
   364  347  352 1    DICT
   365  347  353 1    DICT
   366  348  354 1    DICT
   367  348  355 1    DICT
   368  356  357 1    BACKBONE|DICT
   369  356  363 1    DICT
   370  357  358 1    BACKBONE|DICT
   371  357  360 1    DICT
   372  357  364 1    DICT
   373  358  359 2    BACKBONE|DICT
   374  358  372 am   BACKBONE|DICT|INTERRES
   375  360  361 1    DICT
   376  360  362 1    DICT
   377  360  365 1    DICT
   378  361  366 1    DICT
   379  361  367 1    DICT
   380  361  368 1    DICT
   381  362  369 1    DICT
   382  362  370 1    DICT
   383  362  371 1    DICT
   384  372  373 1    BACKBONE|DICT
   385  372  380 1    DICT
   386  373  374 1    BACKBONE|DICT
   387  373  376 1    DICT
   388  373  381 1    DICT
   389  374  375 2    BACKBONE|DICT
   390  374  384 am   BACKBONE|DICT|INTERRES
   391  376  377 1    DICT
   392  376  382 1    DICT
   393  376  383 1    DICT
   394  377  378 2    DICT
   395  377  379 1    DICT
   396  384  385 1    BACKBONE|DICT
   397  384  392 1    DICT
   398  385  386 1    BACKBONE|DICT
   399  385  388 1    DICT
   400  385  393 1    DICT
   401  386  387 2    BACKBONE|DICT
   402  386  403 am   BACKBONE|DICT|INTERRES
   403  388  389 1    DICT
   404  388  390 1    DICT
   405  388  394 1    DICT
   406  389  391 1    DICT
   407  389  395 1    DICT
   408  389  396 1    DICT
   409  390  397 1    DICT
   410  390  398 1    DICT
   411  390  399 1    DICT
   412  391  400 1    DICT
   413  391  401 1    DICT
   414  391  402 1    DICT
   415  403  404 1    BACKBONE|DICT
   416  403  414 1    DICT
   417  404  405 1    BACKBONE|DICT
   418  404  407 1    DICT
   419  404  415 1    DICT
   420  405  406 2    BACKBONE|DICT
   421  405  427 am   BACKBONE|DICT|INTERRES
   422  407  408 1    DICT
   423  407  416 1    DICT
   424  407  417 1    DICT
   425  408  409 1    DICT
   426  408  418 1    DICT
   427  408  419 1    DICT
   428  409  410 1    DICT
   429  409  420 1    DICT
   430  409  421 1    DICT
   431  410  411 ar   DICT
   432  410  422 1    DICT
   433  411  412 ar   DICT
   434  411  413 ar   DICT
   435  412  423 1    DICT
   436  412  424 1    DICT
   437  413  425 1    DICT
   438  413  426 1    DICT
   439  427  428 1    BACKBONE|DICT
   440  427  433 1    DICT
   441  428  429 1    BACKBONE|DICT
   442  428  431 1    DICT
   443  428  434 1    DICT
   444  429  430 2    BACKBONE|DICT
   445  429  441 am   BACKBONE|DICT|INTERRES
   446  431  432 1    DICT
   447  431  435 1    DICT
   448  431  436 1    DICT
   449  432  433 1    DICT
   450  432  437 1    DICT
   451  432  438 1    DICT
   452  433  439 1    DICT
   453  433  440 1    DICT
   454  441  442 1    BACKBONE|DICT
   455  441  450 1    DICT
   456  442  443 1    BACKBONE|DICT
   457  442  445 1    DICT
   458  442  451 1    DICT
   459  443  444 2    BACKBONE|DICT
   460  443  458 am   BACKBONE|DICT|INTERRES
   461  445  446 1    DICT
   462  445  452 1    DICT
   463  445  453 1    DICT
   464  446  447 1    DICT
   465  446  454 1    DICT
   466  446  455 1    DICT
   467  447  448 2    DICT
   468  447  449 am   BACKBONE|DICT|INTERRES
   469  449  456 1    DICT
   470  449  457 1    DICT
   471  458  459 1    BACKBONE|DICT
   472  458  466 1    DICT
   473  459  460 1    BACKBONE|DICT
   474  459  462 1    DICT
   475  459  467 1    DICT
   476  460  461 2    BACKBONE|DICT
   477  460  477 am   BACKBONE|DICT|INTERRES
   478  462  463 1    DICT
   479  462  468 1    DICT
   480  462  469 1    DICT
   481  463  464 1    DICT
   482  463  465 1    DICT
   483  463  470 1    DICT
   484  464  471 1    DICT
   485  464  472 1    DICT
   486  464  473 1    DICT
   487  465  474 1    DICT
   488  465  475 1    DICT
   489  465  476 1    DICT
   490  477  478 1    BACKBONE|DICT
   491  477  482 1    DICT
   492  478  479 1    BACKBONE|DICT
   493  478  481 1    DICT
   494  478  483 1    DICT
   495  479  480 2    BACKBONE|DICT
   496  479  487 am   BACKBONE|DICT|INTERRES
   497  481  484 1    DICT
   498  481  485 1    DICT
   499  481  486 1    DICT
   500  487  488 1    BACKBONE|DICT
   501  487  492 1    DICT
   502  488  489 1    BACKBONE|DICT
   503  488  491 1    DICT
   504  488  493 1    DICT
   505  489  490 2    BACKBONE|DICT
   506  489  497 am   BACKBONE|DICT|INTERRES
   507  491  494 1    DICT
   508  491  495 1    DICT
   509  491  496 1    DICT
   510  497  498 1    BACKBONE|DICT
   511  497  508 1    DICT
   512  498  499 1    BACKBONE|DICT
   513  498  501 1    DICT
   514  498  509 1    DICT
   515  499  500 2    BACKBONE|DICT
   516  499  517 am   BACKBONE|DICT|INTERRES
   517  501  502 1    DICT
   518  501  510 1    DICT
   519  501  511 1    DICT
   520  502  503 ar   DICT
   521  502  504 ar   DICT
   522  503  505 ar   DICT
   523  503  512 1    DICT
   524  504  506 ar   DICT
   525  504  513 1    DICT
   526  505  507 ar   DICT
   527  505  514 1    DICT
   528  506  507 ar   DICT
   529  506  515 1    DICT
   530  507  516 1    DICT
   531  517  518 1    BACKBONE|DICT
   532  517  523 1    DICT
   533  518  519 1    BACKBONE|DICT
   534  518  521 1    DICT
   535  518  524 1    DICT
   536  519  520 2    BACKBONE|DICT
   537  519  528 am   BACKBONE|DICT|INTERRES
   538  521  522 1    DICT
   539  521  525 1    DICT
   540  521  526 1    DICT
   541  522  527 1    DICT
   542  528  529 1    BACKBONE|DICT
   543  528  534 1    DICT
   544  529  530 1    BACKBONE|DICT
   545  529  532 1    DICT
   546  529  535 1    DICT
   547  530  531 2    BACKBONE|DICT
   548  530  542 am   BACKBONE|DICT|INTERRES
   549  532  533 1    DICT
   550  532  536 1    DICT
   551  532  537 1    DICT
   552  533  534 1    DICT
   553  533  538 1    DICT
   554  533  539 1    DICT
   555  534  540 1    DICT
   556  534  541 1    DICT
   557  542  543 1    BACKBONE|DICT
   558  542  547 1    DICT
   559  543  544 1    BACKBONE|DICT
   560  543  546 1    DICT
   561  543  548 1    DICT
   562  544  545 2    BACKBONE|DICT
   563  544  552 am   BACKBONE|DICT|INTERRES
   564  546  549 1    DICT
   565  546  550 1    DICT
   566  546  551 1    DICT
   567  552  553 1    BACKBONE|DICT
   568  552  560 1    DICT
   569  553  554 1    BACKBONE|DICT
   570  553  556 1    DICT
   571  553  561 1    DICT
   572  554  555 2    BACKBONE|DICT
   573  554  571 am   BACKBONE|DICT|INTERRES
   574  556  557 1    DICT
   575  556  562 1    DICT
   576  556  563 1    DICT
   577  557  558 1    DICT
   578  557  559 1    DICT
   579  557  564 1    DICT
   580  558  565 1    DICT
   581  558  566 1    DICT
   582  558  567 1    DICT
   583  559  568 1    DICT
   584  559  569 1    DICT
   585  559  570 1    DICT
   586  571  572 1    BACKBONE|DICT
   587  571  582 1    DICT
   588  572  573 1    BACKBONE|DICT
   589  572  575 1    DICT
   590  572  583 1    DICT
   591  573  574 2    BACKBONE|DICT
   592  573  595 am   BACKBONE|DICT|INTERRES
   593  575  576 1    DICT
   594  575  584 1    DICT
   595  575  585 1    DICT
   596  576  577 1    DICT
   597  576  586 1    DICT
   598  576  587 1    DICT
   599  577  578 1    DICT
   600  577  588 1    DICT
   601  577  589 1    DICT
   602  578  579 ar   DICT
   603  578  590 1    DICT
   604  579  580 ar   DICT
   605  579  581 ar   DICT
   606  580  591 1    DICT
   607  580  592 1    DICT
   608  581  593 1    DICT
   609  581  594 1    DICT
   610  595  596 1    BACKBONE|DICT
   611  595  601 1    DICT
   612  596  597 1    BACKBONE|DICT
   613  596  599 1    DICT
   614  596  602 1    DICT
   615  597  598 2    BACKBONE|DICT
   616  597  609 am   BACKBONE|DICT|INTERRES
   617  599  600 1    DICT
   618  599  603 1    DICT
   619  599  604 1    DICT
   620  600  601 1    DICT
   621  600  605 1    DICT
   622  600  606 1    DICT
   623  601  607 1    DICT
   624  601  608 1    DICT
   625  609  610 1    BACKBONE|DICT
   626  609  617 1    DICT
   627  610  611 1    BACKBONE|DICT
   628  610  613 1    DICT
   629  610  618 1    DICT
   630  611  612 2    BACKBONE|DICT
   631  611  628 am   BACKBONE|DICT|INTERRES
   632  613  614 1    DICT
   633  613  619 1    DICT
   634  613  620 1    DICT
   635  614  615 1    DICT
   636  614  616 1    DICT
   637  614  621 1    DICT
   638  615  622 1    DICT
   639  615  623 1    DICT
   640  615  624 1    DICT
   641  616  625 1    DICT
   642  616  626 1    DICT
   643  616  627 1    DICT
   644  628  629 1    BACKBONE|DICT
   645  628  637 1    DICT
   646  629  630 1    BACKBONE|DICT
   647  629  632 1    DICT
   648  629  638 1    DICT
   649  630  631 2    BACKBONE|DICT
   650  630  643 am   BACKBONE|DICT|INTERRES
   651  632  633 1    DICT
   652  632  639 1    DICT
   653  632  640 1    DICT
   654  633  634 1    DICT
   655  633  641 1    DICT
   656  633  642 1    DICT
   657  634  635 2    DICT
   658  634  636 1    DICT
   659  643  644 1    BACKBONE|DICT
   660  643  651 1    DICT
   661  644  645 1    BACKBONE|DICT
   662  644  647 1    DICT
   663  644  652 1    DICT
   664  645  646 2    BACKBONE|DICT
   665  645  662 am   BACKBONE|DICT|INTERRES
   666  647  648 1    DICT
   667  647  653 1    DICT
   668  647  654 1    DICT
   669  648  649 1    DICT
   670  648  650 1    DICT
   671  648  655 1    DICT
   672  649  656 1    DICT
   673  649  657 1    DICT
   674  649  658 1    DICT
   675  650  659 1    DICT
   676  650  660 1    DICT
   677  650  661 1    DICT
   678  662  663 1    BACKBONE|DICT
   679  662  670 1    DICT
   680  663  664 1    BACKBONE|DICT
   681  663  666 1    DICT
   682  663  671 1    DICT
   683  664  665 2    BACKBONE|DICT
   684  664  681 am   BACKBONE|DICT|INTERRES
   685  666  667 1    DICT
   686  666  672 1    DICT
   687  666  673 1    DICT
   688  667  668 1    DICT
   689  667  669 1    DICT
   690  667  674 1    DICT
   691  668  675 1    DICT
   692  668  676 1    DICT
   693  668  677 1    DICT
   694  669  678 1    DICT
   695  669  679 1    DICT
   696  669  680 1    DICT
   697  681  682 1    BACKBONE|DICT
   698  681  685 1    DICT
   699  682  683 1    BACKBONE|DICT
   700  682  686 1    DICT
   701  682  687 1    DICT
   702  683  684 2    BACKBONE|DICT
   703  683  688 am   BACKBONE|DICT|INTERRES
   704  688  689 1    BACKBONE|DICT
   705  688  699 1    DICT
   706  689  690 1    BACKBONE|DICT
   707  689  692 1    DICT
   708  689  700 1    DICT
   709  690  691 2    BACKBONE|DICT
   710  690  708 am   BACKBONE|DICT|INTERRES
   711  692  693 1    DICT
   712  692  701 1    DICT
   713  692  702 1    DICT
   714  693  694 ar   DICT
   715  693  695 ar   DICT
   716  694  696 ar   DICT
   717  694  703 1    DICT
   718  695  697 ar   DICT
   719  695  704 1    DICT
   720  696  698 ar   DICT
   721  696  705 1    DICT
   722  697  698 ar   DICT
   723  697  706 1    DICT
   724  698  707 1    DICT
   725  708  709 1    BACKBONE|DICT
   726  708  717 1    DICT
   727  709  710 1    BACKBONE|DICT
   728  709  712 1    DICT
   729  709  718 1    DICT
   730  710  711 2    BACKBONE|DICT
   731  710  725 am   BACKBONE|DICT|INTERRES
   732  712  713 1    DICT
   733  712  719 1    DICT
   734  712  720 1    DICT
   735  713  714 1    DICT
   736  713  721 1    DICT
   737  713  722 1    DICT
   738  714  715 2    DICT
   739  714  716 am   BACKBONE|DICT|INTERRES
   740  716  723 1    DICT
   741  716  724 1    DICT
   742  725  726 1    BACKBONE|DICT
   743  725  733 1    DICT
   744  726  727 1    BACKBONE|DICT
   745  726  729 1    DICT
   746  726  734 1    DICT
   747  727  728 2    BACKBONE|DICT
   748  727  744 am   BACKBONE|DICT|INTERRES
   749  729  730 1    DICT
   750  729  735 1    DICT
   751  729  736 1    DICT
   752  730  731 1    DICT
   753  730  732 1    DICT
   754  730  737 1    DICT
   755  731  738 1    DICT
   756  731  739 1    DICT
   757  731  740 1    DICT
   758  732  741 1    DICT
   759  732  742 1    DICT
   760  732  743 1    DICT
   761  744  745 1    BACKBONE|DICT
   762  744  750 1    DICT
   763  745  746 1    BACKBONE|DICT
   764  745  748 1    DICT
   765  745  751 1    DICT
   766  746  747 2    BACKBONE|DICT
   767  746  758 am   BACKBONE|DICT|INTERRES
   768  748  749 1    DICT
   769  748  752 1    DICT
   770  748  753 1    DICT
   771  749  750 1    DICT
   772  749  754 1    DICT
   773  749  755 1    DICT
   774  750  756 1    DICT
   775  750  757 1    DICT
   776  758  759 1    BACKBONE|DICT
   777  758  764 1    DICT
   778  759  760 1    BACKBONE|DICT
   779  759  762 1    DICT
   780  759  765 1    DICT
   781  760  761 2    BACKBONE|DICT
   782  760  772 am   BACKBONE|DICT|INTERRES
   783  762  763 1    DICT
   784  762  766 1    DICT
   785  762  767 1    DICT
   786  763  764 1    DICT
   787  763  768 1    DICT
   788  763  769 1    DICT
   789  764  770 1    DICT
   790  764  771 1    DICT
   791  772  773 1    BACKBONE|DICT
   792  772  780 1    DICT
   793  773  774 1    BACKBONE|DICT
   794  773  776 1    DICT
   795  773  781 1    DICT
   796  774  775 2    BACKBONE|DICT
   797  774  791 am   BACKBONE|DICT|INTERRES
   798  776  777 1    DICT
   799  776  782 1    DICT
   800  776  783 1    DICT
   801  777  778 1    DICT
   802  777  779 1    DICT
   803  777  784 1    DICT
   804  778  785 1    DICT
   805  778  786 1    DICT
   806  778  787 1    DICT
   807  779  788 1    DICT
   808  779  789 1    DICT
   809  779  790 1    DICT
   810  791  792 1    BACKBONE|DICT
   811  791  797 1    DICT
   812  792  793 1    BACKBONE|DICT
   813  792  795 1    DICT
   814  792  798 1    DICT
   815  793  794 2    BACKBONE|DICT
   816  793  805 am   BACKBONE|DICT|INTERRES
   817  795  796 1    DICT
   818  795  799 1    DICT
   819  795  800 1    DICT
   820  796  797 1    DICT
   821  796  801 1    DICT
   822  796  802 1    DICT
   823  797  803 1    DICT
   824  797  804 1    DICT
   825  805  806 1    BACKBONE|DICT
   826  805  814 1    DICT
   827  806  807 1    BACKBONE|DICT
   828  806  809 1    DICT
   829  806  815 1    DICT
   830  807  808 2    BACKBONE|DICT
   831  807  820 am   BACKBONE|DICT|INTERRES
   832  809  810 1    DICT
   833  809  816 1    DICT
   834  809  817 1    DICT
   835  810  811 1    DICT
   836  810  818 1    DICT
   837  810  819 1    DICT
   838  811  812 2    DICT
   839  811  813 1    DICT
   840  820  821 1    BACKBONE|DICT
   841  820  828 1    DICT
   842  821  822 1    BACKBONE|DICT
   843  821  824 1    DICT
   844  821  829 1    DICT
   845  822  823 2    BACKBONE|DICT
   846  822  839 am   BACKBONE|DICT|INTERRES
   847  824  825 1    DICT
   848  824  830 1    DICT
   849  824  831 1    DICT
   850  825  826 1    DICT
   851  825  827 1    DICT
   852  825  832 1    DICT
   853  826  833 1    DICT
   854  826  834 1    DICT
   855  826  835 1    DICT
   856  827  836 1    DICT
   857  827  837 1    DICT
   858  827  838 1    DICT
   859  839  840 1    BACKBONE|DICT
   860  839  850 1    DICT
   861  840  841 1    BACKBONE|DICT
   862  840  843 1    DICT
   863  840  851 1    DICT
   864  841  842 2    BACKBONE|DICT
   865  841  863 am   BACKBONE|DICT|INTERRES
   866  843  844 1    DICT
   867  843  852 1    DICT
   868  843  853 1    DICT
   869  844  845 1    DICT
   870  844  854 1    DICT
   871  844  855 1    DICT
   872  845  846 1    DICT
   873  845  856 1    DICT
   874  845  857 1    DICT
   875  846  847 ar   DICT
   876  846  858 1    DICT
   877  847  848 ar   DICT
   878  847  849 ar   DICT
   879  848  859 1    DICT
   880  848  860 1    DICT
   881  849  861 1    DICT
   882  849  862 1    DICT
   883  863  864 1    BACKBONE|DICT
   884  863  871 1    DICT
   885  864  865 1    BACKBONE|DICT
   886  864  867 1    DICT
   887  864  872 1    DICT
   888  865  866 2    BACKBONE|DICT
   889  865  882 am   BACKBONE|DICT|INTERRES
   890  867  868 1    DICT
   891  867  873 1    DICT
   892  867  874 1    DICT
   893  868  869 1    DICT
   894  868  870 1    DICT
   895  868  875 1    DICT
   896  869  876 1    DICT
   897  869  877 1    DICT
   898  869  878 1    DICT
   899  870  879 1    DICT
   900  870  880 1    DICT
   901  870  881 1    DICT
   902  882  883 1    BACKBONE|DICT
   903  882  893 1    DICT
   904  883  884 1    BACKBONE|DICT
   905  883  886 1    DICT
   906  883  894 1    DICT
   907  884  885 2    BACKBONE|DICT
   908  884  906 am   BACKBONE|DICT|INTERRES
   909  886  887 1    DICT
   910  886  895 1    DICT
   911  886  896 1    DICT
   912  887  888 1    DICT
   913  887  897 1    DICT
   914  887  898 1    DICT
   915  888  889 1    DICT
   916  888  899 1    DICT
   917  888  900 1    DICT
   918  889  890 ar   DICT
   919  889  901 1    DICT
   920  890  891 ar   DICT
   921  890  892 ar   DICT
   922  891  902 1    DICT
   923  891  903 1    DICT
   924  892  904 1    DICT
   925  892  905 1    DICT
   926  906  907 1    BACKBONE|DICT
   927  906  914 1    DICT
   928  907  908 1    BACKBONE|DICT
   929  907  910 1    DICT
   930  907  915 1    DICT
   931  908  909 2    BACKBONE|DICT
   932  908  920 am   BACKBONE|DICT|INTERRES
   933  910  911 1    DICT
   934  910  916 1    DICT
   935  910  917 1    DICT
   936  911  912 2    DICT
   937  911  913 am   BACKBONE|DICT|INTERRES
   938  913  918 1    DICT
   939  913  919 1    DICT
   940  920  921 1    BACKBONE|DICT
   941  920  928 1    DICT
   942  921  922 1    BACKBONE|DICT
   943  921  924 1    DICT
   944  921  929 1    DICT
   945  922  923 2    BACKBONE|DICT
   946  922  934 am   BACKBONE|DICT|INTERRES
   947  924  925 1    DICT
   948  924  930 1    DICT
   949  924  931 1    DICT
   950  925  926 2    DICT
   951  925  927 am   BACKBONE|DICT|INTERRES
   952  927  932 1    DICT
   953  927  933 1    DICT
   954  934  935 1    BACKBONE|DICT
   955  934  938 1    DICT
   956  935  936 1    BACKBONE|DICT
   957  935  939 1    DICT
   958  935  940 1    DICT
   959  936  937 2    BACKBONE|DICT
   960  936  941 am   BACKBONE|DICT|INTERRES
   961  941  942 1    BACKBONE|DICT
   962  941  951 1    DICT
   963  942  943 1    BACKBONE|DICT
   964  942  945 1    DICT
   965  942  952 1    DICT
   966  943  944 2    BACKBONE|DICT
   967  943  957 am   BACKBONE|DICT|INTERRES
   968  945  946 1    DICT
   969  945  953 1    DICT
   970  945  954 1    DICT
   971  946  947 1    DICT
   972  946  948 2    DICT
   973  947  949 2    DICT
   974  948  950 1    DICT
   975  948  955 1    DICT
   976  949  950 1    DICT
   977  949  956 1    DICT
   978  950 3990 1    DICT
   979  957  958 1    BACKBONE|DICT
   980  957  963 1    DICT
   981  958  959 1    BACKBONE|DICT
   982  958  961 1    DICT
   983  958  964 1    DICT
   984  959  960 2    BACKBONE|DICT
   985  959  968 am   BACKBONE|DICT|INTERRES
   986  961  962 1    DICT
   987  961  965 1    DICT
   988  961  966 1    DICT
   989  962  967 1    DICT
   990  968  969 1    BACKBONE|DICT
   991  968  975 1    DICT
   992  969  970 1    BACKBONE|DICT
   993  969  972 1    DICT
   994  969  976 1    DICT
   995  970  971 2    BACKBONE|DICT
   996  970  984 am   BACKBONE|DICT|INTERRES
   997  972  973 1    DICT
   998  972  974 1    DICT
   999  972  977 1    DICT
  1000  973  978 1    DICT
  1001  973  979 1    DICT
  1002  973  980 1    DICT
  1003  974  981 1    DICT
  1004  974  982 1    DICT
  1005  974  983 1    DICT
  1006  984  985 1    BACKBONE|DICT
  1007  984  993 1    DICT
  1008  985  986 1    BACKBONE|DICT
  1009  985  988 1    DICT
  1010  985  994 1    DICT
  1011  986  987 2    BACKBONE|DICT
  1012  986 1001 am   BACKBONE|DICT|INTERRES
  1013  988  989 1    DICT
  1014  988  995 1    DICT
  1015  988  996 1    DICT
  1016  989  990 1    DICT
  1017  989  997 1    DICT
  1018  989  998 1    DICT
  1019  990  991 2    DICT
  1020  990  992 am   BACKBONE|DICT|INTERRES
  1021  992  999 1    DICT
  1022  992 1000 1    DICT
  1023 1001 1002 1    BACKBONE|DICT
  1024 1001 1009 1    DICT
  1025 1002 1003 1    BACKBONE|DICT
  1026 1002 1005 1    DICT
  1027 1002 1010 1    DICT
  1028 1003 1004 2    BACKBONE|DICT
  1029 1003 1020 am   BACKBONE|DICT|INTERRES
  1030 1005 1006 1    DICT
  1031 1005 1011 1    DICT
  1032 1005 1012 1    DICT
  1033 1006 1007 1    DICT
  1034 1006 1008 1    DICT
  1035 1006 1013 1    DICT
  1036 1007 1014 1    DICT
  1037 1007 1015 1    DICT
  1038 1007 1016 1    DICT
  1039 1008 1017 1    DICT
  1040 1008 1018 1    DICT
  1041 1008 1019 1    DICT
  1042 1020 1021 1    BACKBONE|DICT
  1043 1020 1027 1    DICT
  1044 1021 1022 1    BACKBONE|DICT
  1045 1021 1024 1    DICT
  1046 1021 1028 1    DICT
  1047 1022 1023 2    BACKBONE|DICT
  1048 1022 1034 am   BACKBONE|DICT|INTERRES
  1049 1024 1025 1    DICT
  1050 1024 1026 1    DICT
  1051 1024 1029 1    DICT
  1052 1025 1030 1    DICT
  1053 1026 1031 1    DICT
  1054 1026 1032 1    DICT
  1055 1026 1033 1    DICT
  1056 1034 1035 1    BACKBONE|DICT
  1057 1034 1042 1    DICT
  1058 1035 1036 1    BACKBONE|DICT
  1059 1035 1038 1    DICT
  1060 1035 1043 1    DICT
  1061 1036 1037 2    BACKBONE|DICT
  1062 1036 1053 am   BACKBONE|DICT|INTERRES
  1063 1038 1039 1    DICT
  1064 1038 1044 1    DICT
  1065 1038 1045 1    DICT
  1066 1039 1040 1    DICT
  1067 1039 1041 1    DICT
  1068 1039 1046 1    DICT
  1069 1040 1047 1    DICT
  1070 1040 1048 1    DICT
  1071 1040 1049 1    DICT
  1072 1041 1050 1    DICT
  1073 1041 1051 1    DICT
  1074 1041 1052 1    DICT
  1075 1053 1054 1    BACKBONE|DICT
  1076 1053 1059 1    DICT
  1077 1054 1055 1    BACKBONE|DICT
  1078 1054 1057 1    DICT
  1079 1054 1060 1    DICT
  1080 1055 1056 2    BACKBONE|DICT
  1081 1055 1067 am   BACKBONE|DICT|INTERRES
  1082 1057 1058 1    DICT
  1083 1057 1061 1    DICT
  1084 1057 1062 1    DICT
  1085 1058 1059 1    DICT
  1086 1058 1063 1    DICT
  1087 1058 1064 1    DICT
  1088 1059 1065 1    DICT
  1089 1059 1066 1    DICT
  1090 1067 1068 1    BACKBONE|DICT
  1091 1067 1073 1    DICT
  1092 1068 1069 1    BACKBONE|DICT
  1093 1068 1071 1    DICT
  1094 1068 1074 1    DICT
  1095 1069 1070 2    BACKBONE|DICT
  1096 1069 1081 am   BACKBONE|DICT|INTERRES
  1097 1071 1072 1    DICT
  1098 1071 1075 1    DICT
  1099 1071 1076 1    DICT
  1100 1072 1073 1    DICT
  1101 1072 1077 1    DICT
  1102 1072 1078 1    DICT
  1103 1073 1079 1    DICT
  1104 1073 1080 1    DICT
  1105 1081 1082 1    BACKBONE|DICT
  1106 1081 1085 1    DICT
  1107 1082 1083 1    BACKBONE|DICT
  1108 1082 1086 1    DICT
  1109 1082 1087 1    DICT
  1110 1083 1084 2    BACKBONE|DICT
  1111 1083 1088 am   BACKBONE|DICT|INTERRES
  1112 1088 1089 1    BACKBONE|DICT
  1113 1088 1096 1    DICT
  1114 1089 1090 1    BACKBONE|DICT
  1115 1089 1092 1    DICT
  1116 1089 1097 1    DICT
  1117 1090 1091 2    BACKBONE|DICT
  1118 1090 1107 am   BACKBONE|DICT|INTERRES
  1119 1092 1093 1    DICT
  1120 1092 1098 1    DICT
  1121 1092 1099 1    DICT
  1122 1093 1094 1    DICT
  1123 1093 1095 1    DICT
  1124 1093 1100 1    DICT
  1125 1094 1101 1    DICT
  1126 1094 1102 1    DICT
  1127 1094 1103 1    DICT
  1128 1095 1104 1    DICT
  1129 1095 1105 1    DICT
  1130 1095 1106 1    DICT
  1131 1107 1108 1    BACKBONE|DICT
  1132 1107 1116 1    DICT
  1133 1108 1109 1    BACKBONE|DICT
  1134 1108 1111 1    DICT
  1135 1108 1117 1    DICT
  1136 1109 1110 2    BACKBONE|DICT
  1137 1109 1122 am   BACKBONE|DICT|INTERRES
  1138 1111 1112 1    DICT
  1139 1111 1118 1    DICT
  1140 1111 1119 1    DICT
  1141 1112 1113 1    DICT
  1142 1112 1120 1    DICT
  1143 1112 1121 1    DICT
  1144 1113 1114 2    DICT
  1145 1113 1115 1    DICT
  1146 1122 1123 1    BACKBONE|DICT
  1147 1122 1130 1    DICT
  1148 1123 1124 1    BACKBONE|DICT
  1149 1123 1126 1    DICT
  1150 1123 1131 1    DICT
  1151 1124 1125 2    BACKBONE|DICT
  1152 1124 1139 am   BACKBONE|DICT|INTERRES
  1153 1126 1127 1    DICT
  1154 1126 1132 1    DICT
  1155 1126 1133 1    DICT
  1156 1127 1128 1    DICT
  1157 1127 1134 1    DICT
  1158 1127 1135 1    DICT
  1159 1128 1129 1    DICT
  1160 1129 1136 1    DICT
  1161 1129 1137 1    DICT
  1162 1129 1138 1    DICT
  1163 1139 1140 1    BACKBONE|DICT
  1164 1139 1144 1    DICT
  1165 1140 1141 1    BACKBONE|DICT
  1166 1140 1143 1    DICT
  1167 1140 1145 1    DICT
  1168 1141 1142 2    BACKBONE|DICT
  1169 1141 1149 am   BACKBONE|DICT|INTERRES
  1170 1143 1146 1    DICT
  1171 1143 1147 1    DICT
  1172 1143 1148 1    DICT
  1173 1149 1150 1    BACKBONE|DICT
  1174 1149 1157 1    DICT
  1175 1150 1151 1    BACKBONE|DICT
  1176 1150 1153 1    DICT
  1177 1150 1158 1    DICT
  1178 1151 1152 2    BACKBONE|DICT
  1179 1151 1168 am   BACKBONE|DICT|INTERRES
  1180 1153 1154 1    DICT
  1181 1153 1159 1    DICT
  1182 1153 1160 1    DICT
  1183 1154 1155 1    DICT
  1184 1154 1156 1    DICT
  1185 1154 1161 1    DICT
  1186 1155 1162 1    DICT
  1187 1155 1163 1    DICT
  1188 1155 1164 1    DICT
  1189 1156 1165 1    DICT
  1190 1156 1166 1    DICT
  1191 1156 1167 1    DICT
  1192 1168 1169 1    BACKBONE|DICT
  1193 1168 1172 1    DICT
  1194 1169 1170 1    BACKBONE|DICT
  1195 1169 1173 1    DICT
  1196 1169 1174 1    DICT
  1197 1170 1171 2    BACKBONE|DICT
  1198 1170 1175 am   BACKBONE|DICT|INTERRES
  1199 1175 1176 1    BACKBONE|DICT
  1200 1175 1181 1    DICT
  1201 1176 1177 1    BACKBONE|DICT
  1202 1176 1179 1    DICT
  1203 1176 1182 1    DICT
  1204 1177 1178 2    BACKBONE|DICT
  1205 1177 1189 am   BACKBONE|DICT|INTERRES
  1206 1179 1180 1    DICT
  1207 1179 1183 1    DICT
  1208 1179 1184 1    DICT
  1209 1180 1181 1    DICT
  1210 1180 1185 1    DICT
  1211 1180 1186 1    DICT
  1212 1181 1187 1    DICT
  1213 1181 1188 1    DICT
  1214 1189 1190 1    BACKBONE|DICT
  1215 1189 1193 1    DICT
  1216 1190 1191 1    BACKBONE|DICT
  1217 1190 1194 1    DICT
  1218 1190 1195 1    DICT
  1219 1191 1192 2    BACKBONE|DICT
  1220 1191 1196 am   BACKBONE|DICT|INTERRES
  1221 1196 1197 1    BACKBONE|DICT
  1222 1196 1207 1    DICT
  1223 1197 1198 1    BACKBONE|DICT
  1224 1197 1200 1    DICT
  1225 1197 1208 1    DICT
  1226 1198 1199 2    BACKBONE|DICT
  1227 1198 1220 am   BACKBONE|DICT|INTERRES
  1228 1200 1201 1    DICT
  1229 1200 1209 1    DICT
  1230 1200 1210 1    DICT
  1231 1201 1202 1    DICT
  1232 1201 1211 1    DICT
  1233 1201 1212 1    DICT
  1234 1202 1203 1    DICT
  1235 1202 1213 1    DICT
  1236 1202 1214 1    DICT
  1237 1203 1204 ar   DICT
  1238 1203 1215 1    DICT
  1239 1204 1205 ar   DICT
  1240 1204 1206 ar   DICT
  1241 1205 1216 1    DICT
  1242 1205 1217 1    DICT
  1243 1206 1218 1    DICT
  1244 1206 1219 1    DICT
  1245 1220 1221 1    BACKBONE|DICT
  1246 1220 1229 1    DICT
  1247 1221 1222 1    BACKBONE|DICT
  1248 1221 1224 1    DICT
  1249 1221 1230 1    DICT
  1250 1222 1223 2    BACKBONE|DICT
  1251 1222 1235 am   BACKBONE|DICT|INTERRES
  1252 1224 1225 1    DICT
  1253 1224 1231 1    DICT
  1254 1224 1232 1    DICT
  1255 1225 1226 1    DICT
  1256 1225 1233 1    DICT
  1257 1225 1234 1    DICT
  1258 1226 1227 2    DICT
  1259 1226 1228 1    DICT
  1260 1235 1236 1    BACKBONE|DICT
  1261 1235 1247 1    DICT
  1262 1236 1237 1    BACKBONE|DICT
  1263 1236 1239 1    DICT
  1264 1236 1248 1    DICT
  1265 1237 1238 2    BACKBONE|DICT
  1266 1237 1256 am   BACKBONE|DICT|INTERRES
  1267 1239 1240 1    DICT
  1268 1239 1249 1    DICT
  1269 1239 1250 1    DICT
  1270 1240 1241 ar   DICT
  1271 1240 1242 ar   DICT
  1272 1241 1243 ar   DICT
  1273 1241 1251 1    DICT
  1274 1242 1244 ar   DICT
  1275 1242 1252 1    DICT
  1276 1243 1245 ar   DICT
  1277 1243 1253 1    DICT
  1278 1244 1245 ar   DICT
  1279 1244 1254 1    DICT
  1280 1245 1246 1    DICT
  1281 1246 1255 1    DICT
  1282 1256 1257 1    BACKBONE|DICT
  1283 1256 1267 1    DICT
  1284 1257 1258 1    BACKBONE|DICT
  1285 1257 1260 1    DICT
  1286 1257 1268 1    DICT
  1287 1258 1259 2    BACKBONE|DICT
  1288 1258 1280 am   BACKBONE|DICT|INTERRES
  1289 1260 1261 1    DICT
  1290 1260 1269 1    DICT
  1291 1260 1270 1    DICT
  1292 1261 1262 1    DICT
  1293 1261 1271 1    DICT
  1294 1261 1272 1    DICT
  1295 1262 1263 1    DICT
  1296 1262 1273 1    DICT
  1297 1262 1274 1    DICT
  1298 1263 1264 ar   DICT
  1299 1263 1275 1    DICT
  1300 1264 1265 ar   DICT
  1301 1264 1266 ar   DICT
  1302 1265 1276 1    DICT
  1303 1265 1277 1    DICT
  1304 1266 1278 1    DICT
  1305 1266 1279 1    DICT
  1306 1280 1281 1    BACKBONE|DICT
  1307 1280 1285 1    DICT
  1308 1281 1282 1    BACKBONE|DICT
  1309 1281 1284 1    DICT
  1310 1281 1286 1    DICT
  1311 1282 1283 2    BACKBONE|DICT
  1312 1282 1290 am   BACKBONE|DICT|INTERRES
  1313 1284 1287 1    DICT
  1314 1284 1288 1    DICT
  1315 1284 1289 1    DICT
  1316 1290 1291 1    BACKBONE|DICT
  1317 1290 1298 1    DICT
  1318 1291 1292 1    BACKBONE|DICT
  1319 1291 1294 1    DICT
  1320 1291 1299 1    DICT
  1321 1292 1293 2    BACKBONE|DICT
  1322 1292 1309 am   BACKBONE|DICT|INTERRES
  1323 1294 1295 1    DICT
  1324 1294 1300 1    DICT
  1325 1294 1301 1    DICT
  1326 1295 1296 1    DICT
  1327 1295 1297 1    DICT
  1328 1295 1302 1    DICT
  1329 1296 1303 1    DICT
  1330 1296 1304 1    DICT
  1331 1296 1305 1    DICT
  1332 1297 1306 1    DICT
  1333 1297 1307 1    DICT
  1334 1297 1308 1    DICT
  1335 1309 1310 1    BACKBONE|DICT
  1336 1309 1318 1    DICT
  1337 1310 1311 1    BACKBONE|DICT
  1338 1310 1313 1    DICT
  1339 1310 1319 1    DICT
  1340 1311 1312 2    BACKBONE|DICT
  1341 1311 1326 am   BACKBONE|DICT|INTERRES
  1342 1313 1314 1    DICT
  1343 1313 1320 1    DICT
  1344 1313 1321 1    DICT
  1345 1314 1315 1    DICT
  1346 1314 1322 1    DICT
  1347 1314 1323 1    DICT
  1348 1315 1316 2    DICT
  1349 1315 1317 am   BACKBONE|DICT|INTERRES
  1350 1317 1324 1    DICT
  1351 1317 1325 1    DICT
  1352 1326 1327 1    BACKBONE|DICT
  1353 1326 1334 1    DICT
  1354 1327 1328 1    BACKBONE|DICT
  1355 1327 1330 1    DICT
  1356 1327 1335 1    DICT
  1357 1328 1329 2    BACKBONE|DICT
  1358 1328 1345 am   BACKBONE|DICT|INTERRES
  1359 1330 1331 1    DICT
  1360 1330 1336 1    DICT
  1361 1330 1337 1    DICT
  1362 1331 1332 1    DICT
  1363 1331 1333 1    DICT
  1364 1331 1338 1    DICT
  1365 1332 1339 1    DICT
  1366 1332 1340 1    DICT
  1367 1332 1341 1    DICT
  1368 1333 1342 1    DICT
  1369 1333 1343 1    DICT
  1370 1333 1344 1    DICT
  1371 1345 1346 1    BACKBONE|DICT
  1372 1345 1355 1    DICT
  1373 1346 1347 1    BACKBONE|DICT
  1374 1346 1349 1    DICT
  1375 1346 1356 1    DICT
  1376 1347 1348 2    BACKBONE|DICT
  1377 1347 1362 am   BACKBONE|DICT|INTERRES
  1378 1349 1350 1    DICT
  1379 1349 1357 1    DICT
  1380 1349 1358 1    DICT
  1381 1350 1351 1    DICT
  1382 1350 1352 2    DICT
  1383 1351 1353 1    DICT
  1384 1351 1359 1    DICT
  1385 1352 1354 1    DICT
  1386 1352 1360 1    DICT
  1387 1353 1354 2    DICT
  1388 1353 1361 1    DICT
  1389 1354 3852 nc   DICT
  1390 1362 1363 1    BACKBONE|DICT
  1391 1362 1370 1    DICT
  1392 1363 1364 1    BACKBONE|DICT
  1393 1363 1366 1    DICT
  1394 1363 1371 1    DICT
  1395 1364 1365 2    BACKBONE|DICT
  1396 1364 1381 am   BACKBONE|DICT|INTERRES
  1397 1366 1367 1    DICT
  1398 1366 1372 1    DICT
  1399 1366 1373 1    DICT
  1400 1367 1368 1    DICT
  1401 1367 1369 1    DICT
  1402 1367 1374 1    DICT
  1403 1368 1375 1    DICT
  1404 1368 1376 1    DICT
  1405 1368 1377 1    DICT
  1406 1369 1378 1    DICT
  1407 1369 1379 1    DICT
  1408 1369 1380 1    DICT
  1409 1381 1382 1    BACKBONE|DICT
  1410 1381 1391 1    DICT
  1411 1382 1383 1    BACKBONE|DICT
  1412 1382 1385 1    DICT
  1413 1382 1392 1    DICT
  1414 1383 1384 2    BACKBONE|DICT
  1415 1383 1398 am   BACKBONE|DICT|INTERRES
  1416 1385 1386 1    DICT
  1417 1385 1393 1    DICT
  1418 1385 1394 1    DICT
  1419 1386 1387 1    DICT
  1420 1386 1388 2    DICT
  1421 1387 1389 1    DICT
  1422 1387 1395 1    DICT
  1423 1388 1390 1    DICT
  1424 1388 1396 1    DICT
  1425 1389 1390 2    DICT
  1426 1389 1397 1    DICT
  1427 1390 3852 nc   DICT
  1428 1398 1399 1    BACKBONE|DICT
  1429 1398 1412 1    DICT
  1430 1399 1400 1    BACKBONE|DICT
  1431 1399 1402 1    DICT
  1432 1399 1413 1    DICT
  1433 1400 1401 2    BACKBONE|DICT
  1434 1400 1422 am   BACKBONE|DICT|INTERRES
  1435 1402 1403 1    DICT
  1436 1402 1414 1    DICT
  1437 1402 1415 1    DICT
  1438 1403 1404 ar   DICT
  1439 1403 1405 ar   DICT
  1440 1404 1406 1    DICT
  1441 1404 1416 1    DICT
  1442 1405 1407 ar   DICT
  1443 1405 1408 ar   DICT
  1444 1406 1407 1    DICT
  1445 1406 1417 1    DICT
  1446 1407 1409 ar   DICT
  1447 1408 1410 ar   DICT
  1448 1408 1418 1    DICT
  1449 1409 1411 ar   DICT
  1450 1409 1419 1    DICT
  1451 1410 1411 ar   DICT
  1452 1410 1420 1    DICT
  1453 1411 1421 1    DICT
  1454 1422 1423 1    BACKBONE|DICT
  1455 1422 1426 1    DICT
  1456 1423 1424 1    BACKBONE|DICT
  1457 1423 1427 1    DICT
  1458 1423 1428 1    DICT
  1459 1424 1425 2    BACKBONE|DICT
  1460 1424 1429 am   BACKBONE|DICT|INTERRES
  1461 1429 1430 1    BACKBONE|DICT
  1462 1429 1434 1    DICT
  1463 1430 1431 1    BACKBONE|DICT
  1464 1430 1433 1    DICT
  1465 1430 1435 1    DICT
  1466 1431 1432 2    BACKBONE|DICT
  1467 1431 1439 am   BACKBONE|DICT|INTERRES
  1468 1433 1436 1    DICT
  1469 1433 1437 1    DICT
  1470 1433 1438 1    DICT
  1471 1439 1440 1    BACKBONE|DICT
  1472 1439 1444 1    DICT
  1473 1440 1441 1    BACKBONE|DICT
  1474 1440 1443 1    DICT
  1475 1440 1445 1    DICT
  1476 1441 1442 2    BACKBONE|DICT
  1477 1441 1449 am   BACKBONE|DICT|INTERRES
  1478 1443 1446 1    DICT
  1479 1443 1447 1    DICT
  1480 1443 1448 1    DICT
  1481 1449 1450 1    BACKBONE|DICT
  1482 1449 1453 1    DICT
  1483 1450 1451 1    BACKBONE|DICT
  1484 1450 1454 1    DICT
  1485 1450 1455 1    DICT
  1486 1451 1452 2    BACKBONE|DICT
  1487 1451 1456 am   BACKBONE|DICT|INTERRES
  1488 1456 1457 1    BACKBONE|DICT
  1489 1456 1467 1    DICT
  1490 1457 1458 1    BACKBONE|DICT
  1491 1457 1460 1    DICT
  1492 1457 1468 1    DICT
  1493 1458 1459 2    BACKBONE|DICT
  1494 1458 1480 am   BACKBONE|DICT|INTERRES
  1495 1460 1461 1    DICT
  1496 1460 1469 1    DICT
  1497 1460 1470 1    DICT
  1498 1461 1462 1    DICT
  1499 1461 1471 1    DICT
  1500 1461 1472 1    DICT
  1501 1462 1463 1    DICT
  1502 1462 1473 1    DICT
  1503 1462 1474 1    DICT
  1504 1463 1464 ar   DICT
  1505 1463 1475 1    DICT
  1506 1464 1465 ar   DICT
  1507 1464 1466 ar   DICT
  1508 1465 1476 1    DICT
  1509 1465 1477 1    DICT
  1510 1466 1478 1    DICT
  1511 1466 1479 1    DICT
  1512 1480 1481 1    BACKBONE|DICT
  1513 1480 1486 1    DICT
  1514 1481 1482 1    BACKBONE|DICT
  1515 1481 1484 1    DICT
  1516 1481 1487 1    DICT
  1517 1482 1483 2    BACKBONE|DICT
  1518 1482 1494 am   BACKBONE|DICT|INTERRES
  1519 1484 1485 1    DICT
  1520 1484 1488 1    DICT
  1521 1484 1489 1    DICT
  1522 1485 1486 1    DICT
  1523 1485 1490 1    DICT
  1524 1485 1491 1    DICT
  1525 1486 1492 1    DICT
  1526 1486 1493 1    DICT
  1527 1494 1495 1    BACKBONE|DICT
  1528 1494 1498 1    DICT
  1529 1495 1496 1    BACKBONE|DICT
  1530 1495 1499 1    DICT
  1531 1495 1500 1    DICT
  1532 1496 1497 2    BACKBONE|DICT
  1533 1496 1501 am   BACKBONE|DICT|INTERRES
  1534 1501 1502 1    BACKBONE|DICT
  1535 1501 1507 1    DICT
  1536 1502 1503 1    BACKBONE|DICT
  1537 1502 1505 1    DICT
  1538 1502 1508 1    DICT
  1539 1503 1504 2    BACKBONE|DICT
  1540 1503 1512 am   BACKBONE|DICT|INTERRES
  1541 1505 1506 1    DICT
  1542 1505 1509 1    DICT
  1543 1505 1510 1    DICT
  1544 1506 1511 1    DICT
  1545 1512 1513 1    BACKBONE|DICT
  1546 1512 1521 1    DICT
  1547 1513 1514 1    BACKBONE|DICT
  1548 1513 1516 1    DICT
  1549 1513 1522 1    DICT
  1550 1514 1515 2    BACKBONE|DICT
  1551 1514 1527 am   BACKBONE|DICT|INTERRES
  1552 1516 1517 1    DICT
  1553 1516 1523 1    DICT
  1554 1516 1524 1    DICT
  1555 1517 1518 1    DICT
  1556 1517 1525 1    DICT
  1557 1517 1526 1    DICT
  1558 1518 1519 2    DICT
  1559 1518 1520 1    DICT
  1560 1527 1528 1    BACKBONE|DICT
  1561 1527 1537 1    DICT
  1562 1528 1529 1    BACKBONE|DICT
  1563 1528 1531 1    DICT
  1564 1528 1538 1    DICT
  1565 1529 1530 2    BACKBONE|DICT
  1566 1529 1544 am   BACKBONE|DICT|INTERRES
  1567 1531 1532 1    DICT
  1568 1531 1539 1    DICT
  1569 1531 1540 1    DICT
  1570 1532 1533 1    DICT
  1571 1532 1534 2    DICT
  1572 1533 1535 1    DICT
  1573 1533 1541 1    DICT
  1574 1534 1536 1    DICT
  1575 1534 1542 1    DICT
  1576 1535 1536 2    DICT
  1577 1535 1543 1    DICT
  1578 1544 1545 1    BACKBONE|DICT
  1579 1544 1551 1    DICT
  1580 1545 1546 1    BACKBONE|DICT
  1581 1545 1548 1    DICT
  1582 1545 1552 1    DICT
  1583 1546 1547 2    BACKBONE|DICT
  1584 1546 1558 am   BACKBONE|DICT|INTERRES
  1585 1548 1549 1    DICT
  1586 1548 1550 1    DICT
  1587 1548 1553 1    DICT
  1588 1549 1554 1    DICT
  1589 1550 1555 1    DICT
  1590 1550 1556 1    DICT
  1591 1550 1557 1    DICT
  1592 1558 1559 1    BACKBONE|DICT
  1593 1558 1565 1    DICT
  1594 1559 1560 1    BACKBONE|DICT
  1595 1559 1562 1    DICT
  1596 1559 1566 1    DICT
  1597 1560 1561 2    BACKBONE|DICT
  1598 1560 1574 am   BACKBONE|DICT|INTERRES
  1599 1562 1563 1    DICT
  1600 1562 1564 1    DICT
  1601 1562 1567 1    DICT
  1602 1563 1568 1    DICT
  1603 1563 1569 1    DICT
  1604 1563 1570 1    DICT
  1605 1564 1571 1    DICT
  1606 1564 1572 1    DICT
  1607 1564 1573 1    DICT
  1608 1574 1575 1    BACKBONE|DICT
  1609 1574 1583 1    DICT
  1610 1575 1576 1    BACKBONE|DICT
  1611 1575 1578 1    DICT
  1612 1575 1584 1    DICT
  1613 1576 1577 2    BACKBONE|DICT
  1614 1576 1589 am   BACKBONE|DICT|INTERRES
  1615 1578 1579 1    DICT
  1616 1578 1585 1    DICT
  1617 1578 1586 1    DICT
  1618 1579 1580 1    DICT
  1619 1579 1587 1    DICT
  1620 1579 1588 1    DICT
  1621 1580 1581 2    DICT
  1622 1580 1582 1    DICT
  1623 1589 1590 1    BACKBONE|DICT
  1624 1589 1593 1    DICT
  1625 1590 1591 1    BACKBONE|DICT
  1626 1590 1594 1    DICT
  1627 1590 1595 1    DICT
  1628 1591 1592 2    BACKBONE|DICT
  1629 1591 1596 am   BACKBONE|DICT|INTERRES
  1630 1596 1597 1    BACKBONE|DICT
  1631 1596 1606 1    DICT
  1632 1597 1598 1    BACKBONE|DICT
  1633 1597 1600 1    DICT
  1634 1597 1607 1    DICT
  1635 1598 1599 2    BACKBONE|DICT
  1636 1598 1613 am   BACKBONE|DICT|INTERRES
  1637 1600 1601 1    DICT
  1638 1600 1608 1    DICT
  1639 1600 1609 1    DICT
  1640 1601 1602 1    DICT
  1641 1601 1603 2    DICT
  1642 1602 1604 1    DICT
  1643 1602 1610 1    DICT
  1644 1603 1605 1    DICT
  1645 1603 1611 1    DICT
  1646 1604 1605 2    DICT
  1647 1604 1612 1    DICT
  1648 1613 1614 1    BACKBONE|DICT
  1649 1613 1624 1    DICT
  1650 1614 1615 1    BACKBONE|DICT
  1651 1614 1617 1    DICT
  1652 1614 1625 1    DICT
  1653 1615 1616 2    BACKBONE|DICT
  1654 1615 1637 am   BACKBONE|DICT|INTERRES
  1655 1617 1618 1    DICT
  1656 1617 1626 1    DICT
  1657 1617 1627 1    DICT
  1658 1618 1619 1    DICT
  1659 1618 1628 1    DICT
  1660 1618 1629 1    DICT
  1661 1619 1620 1    DICT
  1662 1619 1630 1    DICT
  1663 1619 1631 1    DICT
  1664 1620 1621 ar   DICT
  1665 1620 1632 1    DICT
  1666 1621 1622 ar   DICT
  1667 1621 1623 ar   DICT
  1668 1622 1633 1    DICT
  1669 1622 1634 1    DICT
  1670 1623 1635 1    DICT
  1671 1623 1636 1    DICT
  1672 1637 1638 1    BACKBONE|DICT
  1673 1637 1648 1    DICT
  1674 1638 1639 1    BACKBONE|DICT
  1675 1638 1641 1    DICT
  1676 1638 1649 1    DICT
  1677 1639 1640 2    BACKBONE|DICT
  1678 1639 1657 am   BACKBONE|DICT|INTERRES
  1679 1641 1642 1    DICT
  1680 1641 1650 1    DICT
  1681 1641 1651 1    DICT
  1682 1642 1643 ar   DICT
  1683 1642 1644 ar   DICT
  1684 1643 1645 ar   DICT
  1685 1643 1652 1    DICT
  1686 1644 1646 ar   DICT
  1687 1644 1653 1    DICT
  1688 1645 1647 ar   DICT
  1689 1645 1654 1    DICT
  1690 1646 1647 ar   DICT
  1691 1646 1655 1    DICT
  1692 1647 1656 1    DICT
  1693 1657 1658 1    BACKBONE|DICT
  1694 1657 1663 1    DICT
  1695 1658 1659 1    BACKBONE|DICT
  1696 1658 1661 1    DICT
  1697 1658 1664 1    DICT
  1698 1659 1660 2    BACKBONE|DICT
  1699 1659 1671 am   BACKBONE|DICT|INTERRES
  1700 1661 1662 1    DICT
  1701 1661 1665 1    DICT
  1702 1661 1666 1    DICT
  1703 1662 1663 1    DICT
  1704 1662 1667 1    DICT
  1705 1662 1668 1    DICT
  1706 1663 1669 1    DICT
  1707 1663 1670 1    DICT
  1708 1671 1672 1    BACKBONE|DICT
  1709 1671 1676 1    DICT
  1710 1672 1673 1    BACKBONE|DICT
  1711 1672 1675 1    DICT
  1712 1672 1677 1    DICT
  1713 1673 1674 2    BACKBONE|DICT
  1714 1673 1681 am   BACKBONE|DICT|INTERRES
  1715 1675 1678 1    DICT
  1716 1675 1679 1    DICT
  1717 1675 1680 1    DICT
  1718 1681 1682 1    BACKBONE|DICT
  1719 1681 1690 1    DICT
  1720 1682 1683 1    BACKBONE|DICT
  1721 1682 1685 1    DICT
  1722 1682 1691 1    DICT
  1723 1683 1684 2    BACKBONE|DICT
  1724 1683 1696 am   BACKBONE|DICT|INTERRES
  1725 1685 1686 1    DICT
  1726 1685 1692 1    DICT
  1727 1685 1693 1    DICT
  1728 1686 1687 1    DICT
  1729 1686 1694 1    DICT
  1730 1686 1695 1    DICT
  1731 1687 1688 2    DICT
  1732 1687 1689 1    DICT
  1733 1696 1697 1    BACKBONE|DICT
  1734 1696 1704 1    DICT
  1735 1697 1698 1    BACKBONE|DICT
  1736 1697 1700 1    DICT
  1737 1697 1705 1    DICT
  1738 1698 1699 2    BACKBONE|DICT
  1739 1698 1715 am   BACKBONE|DICT|INTERRES
  1740 1700 1701 1    DICT
  1741 1700 1702 1    DICT
  1742 1700 1706 1    DICT
  1743 1701 1703 1    DICT
  1744 1701 1707 1    DICT
  1745 1701 1708 1    DICT
  1746 1702 1709 1    DICT
  1747 1702 1710 1    DICT
  1748 1702 1711 1    DICT
  1749 1703 1712 1    DICT
  1750 1703 1713 1    DICT
  1751 1703 1714 1    DICT
  1752 1715 1716 1    BACKBONE|DICT
  1753 1715 1725 1    DICT
  1754 1716 1717 1    BACKBONE|DICT
  1755 1716 1719 1    DICT
  1756 1716 1726 1    DICT
  1757 1717 1718 2    BACKBONE|DICT
  1758 1717 1732 am   BACKBONE|DICT|INTERRES
  1759 1719 1720 1    DICT
  1760 1719 1727 1    DICT
  1761 1719 1728 1    DICT
  1762 1720 1721 1    DICT
[truncated: 89,922 more chars]
